# Supplementary material for: Tumor-Derived circRNAs as Circulating Biomarkers for Breast Cancer
Source: Front Pharmacol. 2022 Feb 15;13:811856. doi: 10.3389/fphar.2022.811856 (PMC8886293; doi:10.3389/fphar.2022.811856)
Supplement: Supplementary file 1 [file Table2.XLSX]

## Sheet: circ-miRNA
Table S2 Target miRNA prediction
hsa_circ_0000091		hsa_circ_0067772		hsa_circ_0000512
RNAhybrid	miRanda	RNAhybrid	miRanda	RNAhybrid	miRanda
hsa-miR-19b-2-5p	hsa-miR-15a-5p	hsa-let-7d-5p	hsa-let-7a-5p	hsa-miR-18a-3p	hsa-miR-92a-2-5p
hsa-miR-92a-1-5p	hsa-miR-21-3p	hsa-miR-16-1-3p	hsa-let-7b-5p	hsa-miR-19b-1-5p	hsa-miR-204-3p
hsa-miR-29b-1-5p	hsa-miR-26a-5p	hsa-miR-31-5p	hsa-let-7c-5p	hsa-miR-23a-5p	hsa-miR-296-5p
hsa-miR-30c-2-3p	hsa-miR-26b-5p	hsa-miR-92a-1-5p	hsa-let-7d-5p	hsa-miR-24-3p	hsa-miR-330-5p
hsa-miR-128-1-5p	hsa-miR-30a-5p	hsa-miR-93-3p	hsa-let-7f-5p	hsa-miR-26a-5p	hsa-miR-326
hsa-miR-149-3p	hsa-miR-33a-3p	hsa-miR-30d-3p	hsa-miR-16-5p	hsa-miR-26b-3p	hsa-miR-345-3p
hsa-miR-128-2-5p	hsa-miR-29b-1-5p	hsa-let-7i-5p	hsa-miR-16-1-3p	hsa-miR-27a-5p	hsa-miR-412-3p
hsa-miR-365b-5p	hsa-miR-30c-5p	hsa-miR-185-3p	hsa-miR-17-3p	hsa-miR-31-5p	hsa-miR-512-5p
hsa-miR-328-5p	hsa-miR-30d-5p	hsa-miR-194-3p	hsa-miR-30a-3p	hsa-miR-92a-25p	hsa-miR-597-3p
hsa-miR-423-5p	hsa-miR-1823p	hsa-miR-296-3p	hsa-miR-31-5p	hsa-miR-93-3p	hsa-miR-615-5p
hsa-miR-193b-5	hsa-miR-196a-3p	hsa-miR-363-5p	hsa-miR-33a-5p	hsa-miR-99a-3p	hsa-miR-622
hsa-miR-608	hsa-miR-2043p	hsa-miR-365a-5p	hsa-miR-93-3p	hsa-miR-208a- 5p	hsa-miR-627-5p
hsa-miR-612	hsa-miR-15b-5p	hsa-miR-365b-5p	hsa-miR-98-5p	hsa-miR-129-5p	hsa-miR-650
hsa-miR-614	hsa-miR-15b-3p	hsa-miR-383-5p	hsa-miR-100-3p	hsa-miR-30c-2-3p	hsa-miR-663a
hsa-miR-637	hsa-miR-30b-5p	hsa-miR-328-5p	hsa-miR-29B-1-5	hsa-miR-210-5p	hsa-miR-1225-3p
hsa-miR-638	hsa-miR-122-3p	hsa-miR-423-5p	hsa-miR-192-3p	hsa-miR-212-5p	hsa-miR-1229-3p
hsa-miR-659-3p	hsa-miR-141-5p	hsa-miR-20b-3p	hsa-miR-129- 5p	hsa-miR-200b-5p	hsa-miR-1233-3p
hsa-miR-671-5p	hsa-miR-152-5p	hsa-miR-486-3p	hsa-miR-30d-3p	hsa-miR-23b-5p	hsa-miR-1285-5p
hsa-miR-767-5p	hsa-miR-153-5p	hsa-miR-193b-5p	hsa-miR-348-5p	hsa-miR-30b-3p	hsa-miR-1266-3p
hsa-miR-766-5p	hsa-miR-9-5p	hsa-miR-519d-5p	hsa-miR-205-3p	hsa-miR-125b-1-3p	hsa-miR-1908-5p
hsa-miR-762	hsa-miR-150-5p	hsa-miR-503-3p	hsa-miR-214-3p	hsa-miR-138-5p	has-miR-1976
hsa-miR-665	hsa-miR-30e-5p	hsa-miR-567	hsa-miR-216a-5p	hsa-miR-145-5p	hsa-miR-2117
hsa-miR-1226-5p	hsa-miR-374a5p	hsa-miR-572	hsa-miR-223-5p	hsa-miR-9-5p	has-miR-3141
hsa-miR-1200	hsa-miR-380-3p	hsa-miR-608	hsa-let-7g-5p	hsa-miR-134-3p	hsa-miR-3155a
hsa-miR-1289	hsa-miR-382-5p	hsa-miR-615-5p	hsa-let-7i-5p	hsa-miR-149-5p	hsa-miR-3157-5p
hsa-miR-1270	hsa-miR-329-5p	hsa-miR-637	hsa-miR-135a-5p	hsa-miR-149-3p	hsa-miR-3173-3p
hsa-miR-1292-5p	hsa-miR-517c-3p	hsa-miR-638	hsa-miR-135a-3p	hsa-miR-185-3p	hsa-miR-3191-5p
hsa-miR-1915-3p	hsa-miR-514a-5p	hsa-miR-642a-5p	hsa-miR-141-3p	hsa-miR-193a-5p	has-miR-3195
hsa-miR-3147	hsa-miR-561 -5p	hsa-miR-650	hsa-miR-155	hsa-miR-200c-5p	hsa-miR-3670
hsa-miR-3170	hsa-miR-568	hsa-miR-663a	hsa-miR-153-5p	hsa-miR-200a-5p	hsa-miR-3680-5p
hsa-miR-3187-5p	hsa-miR-576-5p	hsa-miR-1296-3p	hsa-miR-191-5p	hsa-miR-99b-3p	hsa-miR-4529-3p
hsa-miR-3190-3p	hsa-miR-580-3p	hsa-miR-762	hsa-miR-188-5p	hsa-miR-296-5p	hsa-miR-4646-5p
hsa-miR-920	hsa-miR-627-5p	hsa-miR-1183	hsa-miR-155-3p	hsa-miR-363-5p	hsa-miR-4695-5p
hsa-miR-937-5p	hsa-miR-629-3p	hsa-miR-1226-5p	hsa-miR-181b-2-3p	hsa-miR-365b-5p	hsa-miR-4749-3p
hsa-miR-939-5p	hsa-miR-646	hsa-miR-1227-5p	hsa-miR-194-3p	hsa-miR-370-3p	hsa-miR-6724-5p
hsa-miR-1237-5p	hsa-miR-657	hsa-miR-1268a	hsa-miR-34b-5p	hsa-miR-375	hsa-miR-6887-3p
hsa-miR-1244	hsa-miR-659-3p	hsa-miR-1915-3p	hsa-miR-34c-5p	hsa-miR-378a-5p	hsa-miR-6891-5p
hsa-miR-1249-5p	hsa-miR-671-5p	hsa-miR-3137	hsa-miR-34c-3p	hsa-miR-330-5p	hsa-miR-7107-3p
hsa-miR-1251-3p	hsa-miR-767-5p	hsa-miR-3147	hsa-miR-30e-3p	hsa-miR-328-5p	hsa-miR-7974
hsa-miR-1538	hsa-miR-374b-5p	hsa-miR-3074-5p	hsa-miR-367-5p	hsa-miR-326	hsa-miR-8059
hsa-miR-3126-5p	hsa-miR-1200	hsa-miR-31 58-3p	hsa-miR-372-5p	hsa-miR-324-5p	hsa-miR-8068
hsa-miR-3135a	hsa-miR-1207-3p	hsa-miR-3188	hsa-miR-383-5p	hsa-miR-324-3p	hsa-miR-4314
hsa-miR-3192-5p	hsa-miR-1297	hsa-miR-3190-3p	hsa-miR-135b-5p	hsa-miR-339-5p	hsa-miR-4256
hsa-miR-3679-5p	hsa-miR-1299	hsa-miR-939-5p	hsa-miR-135b-3p	hsa-miR-345-3p	hsa-miR-4268
hsa-miR-3681-5p	hsa-miR-1537-3p	hsa-miR-1233~5p	has-miR-148b-5p	hsa-miR-346	hsa-miR-3612
hsa-miR-3689a-3p	hsa-miR-2054	hsa-miR-1910-5p	hsa-miR-338-3p	hsa-miR-423-3p	has-miR-4471
hsa-miR-3911	hsa-miR-2681-3p	hsa-miR-2861	hsa-miR-424-5	hsa-miR-433-5p	hsa-miR-6750-3p
hsa-miR-4425	hsa-miR-3120-3p	hsa-miR-3184-5p	hsa-miR-444	hsa-miR-412-3p	hsa-miR-6753-3p
hsa-miR-4433a-3p	hsa-miR-3125	hsa-miR-3191-3p	hsa-miR-409-3p	hsa-miR-410-5p	hsa-miR-6784-3p
hsa-miR-3689d	hsa-miR-3126-5p	hsa-miR-3199	hsa-miR-492	hsa-miR-484	hsa-miR-6787-5p
hsa-miR-3978	hsa-miR-3170	hsa-miR-4294	hsa-miR-493-5p	hsa-miR-491-5p	hsa-miR-6787-3p
hsa-miR-4654	hsa-miR-3173-3p	hsa-miR-3619-3p	hsa-miR-494-3p	hsa-miR-511-5p	hsa-miR-6790-3p
hsa-miR-4658	hsa-miR-3192-5p	hsa-miR-3907	hsa-miR-495-3p	hsa-miR-146b-3p
hsa-miR-3661	hsa-miR-3914	hsa-miR-1268b	hsa-miR-512-5p	hsa-miR-202-3p
hsa-miR-3928-3p	hsa-miR-3916	hsa-miR-4525	hsa-miR-519e-5p	hsa-miR-193b-5p
hsa-miR-3934-3p	hsa-miR-3928-3p	hsa-miR-4533	hsa-miR-518a-5p	hsa-miR-498
hsa-miR-4437	hsa-miR-3978	hsa-miR-3972	hsa-miR-527	hsa-miR-526b-5p
hsa-miR-4450	hsa-miR-4641	hsa-miR-4656	hsa-miR-503-3p	hsa-miR-518c-5p
hsa-miR-4488	hsa-miR-4645-5p	hsa-miR-3649	hsa-miR-505-5	hsa-miR-503-3p
hsa-miR-4515	hsa-miR-4646-5p	hsa-miR-3677-5p	hsa-miR-558	hsa-miR-554
hsa-miR-4518	hsa-miP-4673	hsa-miR-3928-3p	hsa-miR-567	hsa-miR-572
hsa-miR-4633-3p	hsa-miR-468D-3p	hsa-miR-4450	hsa-miR-581	hsa-miR-579-5p
hsa-miR-4646-5p	hsa-miR-47035p	hsa-miR-4493	hsa-miR-582-5p	hsa-miR-584-5p
hsa-miR-4688	hsa-miR-4709-3p	hsa-miR-4507	hsa-miR-583	hsa-miR-593-3p
hsa-miR-4713-5p	hsa-miR-4713-5p	hsa-miR-4632-5p	hsa-miR-584-3p	hsa-miR-608
hsa-miR-4723-5p	hsa-miR-47243p	hsa-miR-4640-5p	hsa-miR-603	hsa-miR-612
hsa-miR-1343-5p	hsa-miR-4742-5p	hsa-miR-4677-5p	hsa-miR-605-3p	hsa-miR-615-5p
hsa-miR-4700-5p	hsa-miR-3591-3p	hsa-miR-4688	hsa-miR-63	hsa-miR-615-3p
hsa-miR-4709-3p	hsa-miR-4748	hsa-miR-4695-5p	hsa-miR-630	hsa-miR-619-5p
hsa-miR-4726-5p	hsa-miR-4762-3p	hsa-miR-4700-5p	hsa-miR-33b-5p	hsa-miR-622
hsa-miR-4728-5p	hsa-miR-5591 -5p	hsa-miR-4718	hsa-miR-637	hsa-miR-623
hsa-miR-4730	hsa-miR-5692c	hsa-miR-4721	hsa-miR-642a-5p	hsa-miR-627-5p
hsa-miR-4745-3p	hsa-miR-5692b	hsa-miR-4723-5p	hsa-miR-646	hsa-miR-629-3p
hsa-miR-4747-3p	hsa-miR-6134	hsa-miR-1343-5p	hsa-miR-651-3p	hsa-miR-632
hsa-miR-5008-5p	hsa-miR-6507-3p	hsa-miR-4725-3p	hsa-miR-548d-3p	hsa-miR-637
hsa-miR-5192	hsa-miR-6508-5p	hsa-miR-4726-5p	hsa-miR-449b-5p	hsa-miR-639
hsa-miR-5591 -5p	hsa-miR-65155p	hsa-miR-4731-5p	hsa-miR-653-5p	hsa-miR-642a-5p
hsa-miR-5682	hsa-miR-6726-5p	hsa-miR-4763-3p	hsa-miR-421	hsa-miR-645
hsa-miR-6500-5p	hsa-miR-6730-5p	hsa-miR-1273g-5p	hsa-miR-542-5p	hsa-miR-650
hsa-miR-4787-5p	hsa-miR-6824-3p	hsa-miR-5787	hsa-miR:1296-3p	hsa-miR-661
hsa-miR-51 95-3p	hsa-miR-6830-5p	hsa-miR-61 65	hsa-miR-1468-3p	hsa-miR-663a
hsa-miR-5196-5p	hsa-miR-6855-5p	hsa-miR-4732-5p	hsa-miR-449c-5p	hsa-miR-658
hsa-miR-6085	hsa-miR-6858-5p	hsa-miR-4734	hsa-miR-761	hsa-miR-659-3p
hsa-miR-6089	hsa-miR-6859-5p	hsa-miR-4741	hsa-miR-889-5p	hsa-miR-660-3p
hsa-miR-6090	hsa-miR-6872-3p	hsa-miR-5572	hsa-miR-877-3p	hsa-miR-671-3p
hsa-miR-6726-5p	hsa-miR-6883-5p	hsa-miR-5589-5p	hsa-miR-887-5p	hsa-miR-2113
hsa-miR-6727-5p	hsa-miR-6886-5p	hsa-miR-6089	hsa-miR-297	hsa-miR-1468-5p
hsa-miR-6730-5p	hsa-miR-6891 -5p	hsa-miR-6125	hsa-miR-1178-5p	hsa-miR-874-5p
hsa-miR-6756-5p	hsa-miR-7110-5p	hsa-miR-6726-5p	hsa-miR-1183	hsa-miR-147b
hsa-miR-6757-5p	hsa-miR-7702	hsa-miR-6732-5p	hsa-miR-1225-5p	hsa-miR-744-5p
hsa-miR-6745	hsa-miR-7703	hsa-miR-6734-5p	hsa-miR-548e-5p	hsa-miR-877-5p
hsa-miR-6752-5p	hsa-miR-7704	hsa-miR-6738-5p	hsa-miR-1286	hsa-miR-877-3p
hsa-miR-6753-3p	hsa-miR-8059	hsa-miR-6752-5p	hsa-miR-1289	hsa-miR-760
hsa-miR-6754-5p	hsa-miR-8067	hsa-miR-6762-5p	hsa-miR-1248	hsa-miR-939-3p
hsa-miR-6763-5p	hsa-miR-8069	hsa-miR-6742-5p	hsa-miR-1258	hsa-miR-942 5p
hsa-miR-6780a-5p	hsa-miR-3200-5p	hsa-miR-6753-5p	hsa-miR-548e-3p	hsa-miR-1180-3p
hsa-miR-6781-5p	hsa-miR-4314	hsa-miR-6765-5p	hsa-miR-1267	hsa-miR-1225-3p
hsa-miR-6784-5p	hsa-miR-4324	hsa-miR-6771-5p	hsa-miR-548h-3p	hsa-miR-1226-5p
hsa-miR-6785-5p	hsa-miR-4251	hsa-miR-6795-5p	hsa-miR-1276	hsa-miR-1227-5p
	hsa-miR-3653-5p	hsa-miR-6796-5p	hsa-miR-1277-5p	hsa-miR-1203
	hsa-miR-3667-3p	hsa-miR-6803-5p	hsa-miR-1252-3p	hsa-miR-1207-5p
	hsa-miR-4464	hsa-miR-6805-5p	hsa-miR-513b-3p	hsa-miR-1289
	hsa-miR-4465	hsa-miR-6822-5p	hsa-miR-1827	hsa-miR-1291
	hsa-miR-4471	hsa-miR-6865	hsa-miR-1910-5p	hsa-miR-1293
	hsa-miR-4482-3p	hsa-miR-6787-5p	hsa-miR-2054	hsa-miR-1304-3p
	hsa-miR-4490	hsa-miR-6789-5p	hsa-miR-2115-3p	hsa-miR-1268a
	hsa-miR-4517	hsa-miR-6799-5p	hsa-miR-26815	hsa-miR-1269a
	hsa-miR-4766-5p	hsa-miR-6801-5p	hsa-miR-2682-5p	hsa-miR-1281
	hsa-miR-4766-3p	hsa-miR-6810-5p	hsa-miR-3117-3p	hsa-miR-1292-5p
	hsa-miR-4779	hsa-miR-6824-5p	hsa-miR-3121-5p	hsa-miR-1306-3p
	hsa-miR-4793-3p	hsa-miR-6835-5p	hsa-miR-3125	hsa-miR-1307-3p
	hsa-miR-4799-5p	hsa-miR-6838-3p	hsa-miR-3129-3p	hsa-miR-191 5-5p
	hsa-miR-5002-5p	hsa-miR-6851-5p	hsa-miR-3137"	hsa-miR-1976
	hsa-miR-5003-3p	hsa-miR-6877-5p	hsa-miR-548t-3p	hsa-miR-2110
	hsa-miR-5010-3p	hsa-miR-6827-5p	hsa-miR-3144-5p	hsa-miR-2114-3p
	hsa-miR-5087	hsa-miR-6829-5p	hsa-miR-3154	hsa-miR-2116-5p
	hsa-miR-5094	hsa-miR-6846-5p	hsa-miR-3668	hsa-miR-2277-5p
	hsa-miR-5197-5p	hsa-miR-6848-5p	hsa-miR-3680-3p	hsa-miR-544b
	hsa-miR-5572	hsa-miR-6882-5p	hsa-miR-3681-5p	hsa-miR-3141
	hsa-miR-6754-5p	hsa-miR-6885-5p	hsa-miR-3692-5p	hsa-miR-3147
	hsa-miR-67643p	hsa-miR-7111-5p	hsa-miR-3913-5p	hsa-miR-3150a-3p
	hsa-miR-6792-5p	hsa-miR-7978	hsa-miR-3914	hsa-miR-3151-5p
	hsa-miR-6804-5p	hsa-miR-8052	hsa-miR-3919	hsa-miR-3074-5p
	hsa-miR-8078	hsa-miR-8069	hsa-miR-322-5p	hsa-miR-3155a
	hsa-miR-8081	hsa-miR-8075	hsa-miR-3928-3p	hsa-miR-3157-5p
		hsa-miR-8077	hsa-miR-3934-5p	hsa-miR-373-5p
		hsa-miR-8089	hsa-miR-3941	hsa-miR-3173-3p
		hsa-miR-6893-5p	hsa-miR-3942-5p	has-miR-3386-5p
			hsa-miR-3945	hsa-miR-3187-5p
			hsa-miR-374c-3p	has-miR-3187-3
			hsa-miR-548z	has-miR-109-5
			hsa-miR-548aa	hsa-miR-3191-5p
			hsa-miR-4652-3p	hsa-miR-937-5p
			hsa-miR-4659-3p	hsa-miR-937-3p
			hsa-miR-4659b-3p	hsa-miR-939-5p
			hsa-miR-4667-5p	hsa-miR-1229-3p
			hsa-miR-4677-5p	hsa-miR-133-3p
			hsa-miR-4677-3p	hsa-miR-1236-3p
			hsa-miR-4679	hsa-miR-1237-5p
			hsa-miR-4606	hsa-miR-1237-3p
			hsa-miR-46915p	hsa-miR-1238-3p
			hsa-miR-4693-5p	hsa-miR-1247-3p
			hsa-miR-4698	hsa-miR-1249-5p
			hsa-miR-4700-5p	hsa-miR-1251-3p
			hsa-miR-4703-5p	hsa-miR-1254
			hsa-miR-4741-5p	hsa-miR-1266-3p
			hsa-miR-4718	hsa-miR-1469
			hsa-miR-4520-2-3p	hsa-miR-1470
			hsa-miR-4731-5p	hsa-miR-1908-5p
			hsa-miR-4732-5p	hsa-miR-19083p
			hsa-miR-4753-5p	hsa-miR-1909-3p
			hsa-miR-4759	hsa-miR-1913
			hsa-miR-4761-3p	hsa-miR-1914-3p
			hsa-miR-548av-3p	hsa-miR-2682-3p
			hsa-miR-548aw	hsa-miR-2861
			hsa-miR-5787	hsa-miR-3120-5p
			hsa-miR-6071	hsa-miR-3127-3p
			hsa-miR-6125	hsa-miR-3135a
			hsa-miR-6165	hsa-miR-3176
			hsa-miR-6499-3p	hsa-miR-3180-5p
			hsa-miR-6511a-5p	hsa-miR-3180-3p
			hsa-miR-6715-3p	hsa-miR-3181
			hsa-miR-6715b-3p	hsa-miR-3183
			hsa-miR-892c-5p	hsa-miR-3184-5p
			hsa-miR-6822-5p	hsa-miR-3191-3p
			hsa-miR-6780b-3p	hsa-miR-3192-5p
			hsa-miR-6838-3p	hsa-miR-3192-3p
			hsa-miR-6842-3p	hsa-miR-3194-3p
			hsa-miR-6844	hsa-miR-3196
			hsa-miR-6847-5p	hsa-miR-4312
			hsa-miR-6849-5p	hsa-miR-4322
			hsa-miR-6862-5p	hsa-miR-4323
			hsa-miR-6866-3p	hsa-miR-4253
			hsa-miR-6867-3p	hsa-miR-4254
			hsa-miR-6882-5p	hsa-miR-4326
			hsa-miR-6888-5p	hsa-miR-4265
			hsa-miR-7151-3p	hsa-miR-4268
			hsa-miR-7705	hsa-miR-4264
			hsa-miR-6516-5p	hsa-miR-3197
			hsa-miR-651 6-3p	hsa-miR-3198
			hsa-miR-7852-3p	hsa-miR-3200-3p
			hsa-miR-7978	hsa-miR-4296
			hsa-miR-8054	hsa-miR-4300
			hsa-miR-8059	hsa-miR-4304
			hsa-miR-8075	hsa-miR-4281
			hsa-miR-3199	hsa-miR-4279
			hsa-miR-4253	hsa-miR-4284
			hsa-miR-4326	hsa-miR-4287
			hsa-miR-2355-5p	hsa-miR-3605-3p
			hsa-miR-4277	hsa-miR-3612
			hsa-miR-4291	hsa-miR-3620-5p
			hsa-miR-3613-3p	hsa-miR-3677-3p
			hsa-miR-3616-3p	hsa-miR-3679-3p
			hsa-miR-3619-5p	hsa-miR-3880-5p
			hsa-miR-3622b-5p	hsa-miR-3682-5p
			hsa-miR-3649	hsa-miR-3691-3p
			hsa-miR-4420	hsa-miR-3692-5p
			hsa-miR-4422	hsa-miR-3713
			hsa-miR-548ac	hsa-miR-3180
			hsa-miR-4462	hsa-miR-3911
			hsa-miR-4469	hsa-miR-3913-5p
			hsa-miR-4482-3p	hsa-miR-3916
			hsa-miR-4493	hsa-miR-3150b-3p
			hsa-miR-4495	hsa-miR-3922-3p
			hsa-miR-4500	hsa-miR-1268b
			hsa-miR-4505	hsa-miR-4419a
			hsa-miR-4511	hsa-miR-4421
			hsa-miR-4524a-5p	hsa-miR-4425
			hsa-miR-4525	hsa-miR-4428
			hsa-miR-4528	hsa-miR-4435
			hsa-miR-4766-5p	hsa-miR-4452
			hsa-miR-4780	hsa-miR-4469
			hsa-miR-4789-5p	hsa-miR-4470
			hsa-miR-4799-3p	hsa-miR-4472
			hsa-miR-548ap-3p	hsa-miR-4479
			hsa-miR-5010-5p	hsa-miR-3155b
			hsa-miR-5011-5p	hsa-miR-4483
			hsa-miR-5011-3p	hsa-miR-4486
			hsa-miR-548ar-3p	hsa-miR-4488
			hsa-miR-5010-5p	hsa-miR-4525
			hsa-miR-6734-5p	hsa-miR-4529-3p
			hsa-miR-6749-3p	hsa-miR-4532
			hsa-miR-6761 -3p	hsa-miR-1587
			hsa-miR-6762-5p	hsa-miR-4538
			hsa-miR-6768-3p	hsa-miR-3960
			hsa-miR-6770-5p	hsa-miR-4651
			hsa-miR-6772-3p	hsa-miR-4652-3p
			hsa-miR-6823	hsa-miR-4664-5p
			hsa-miR-6792-3p	hsa-miR-4664-3p
			hsa-miR-860-5p	hsa-miR-4665-5p
			hsa-miR-8089	hsa-miR-3663-5p
			hsa-miR-548bb-3p	hsa-miR-3667-3p
				hsa-miR-3670
				hsa-miR-3934-3p
				hsa-miR-3940-5p
				hsa-miR-3943
				hsa-miR-3944-3p
				hsa-miR-550b-3p
				hsa-miR-4437
				hsa-miR-4440
				hsa-miR-443
				hsa-miR-4444
				has-miR-4447
				hsa-miR-4448
				hsa-miR-4449
				hsa-miR-4490
				hsa-miR-4497
				hsa-miR-4507
				hsa-miR-4508
				hsa-miR-4633-3p
				hsa-miR-4638-5p
				hsa-miR-4642
				hsa-miR-4665-3p
				hsa-miR-4667-3p
				hsa-miR-4673
				hsa-miR-4674
				hsa-miR-4677-5p
				hsa-miR-4682
				hsa-miR-4691-5p
				hsa-miR-4691-3p
				hsa-miR-4695-5p
				hsa-miR-4695-3p
				hsa-miR-4697-5p
				hsa-miR-4713-5p
				hsa-miR-4721
				hsa-miR-4722-3p
				hsa-miR-4723-3p
				hsa-miR-4724-3p
				hsa-miR-4685-3p
				hsa-miR-4686
				hsa-miR-4687-5p
				hsa-miR-4687-3p
				hsa-miR-1343-5p
				hsa-miR-1343-3p
				hsa-miR-4706
				hsa-miR-4707-5p
				hsa-miR-4708-3p
				hsa-miR-4710
				hsa-miR-4711-3p
				hsa-miB-4727-5p
				hsa-miR-4730
				hsa-miR-4731 5p
				hsa-miR-4743-3p
				hsa-miR-4746-3p
				hsa-miR-4748
				hsa-miR-4749-5p
				hsa-miR-47493p
				hsa-miR-4750-5p
				hsa-miR-4750-3p
				hsa-miR-4753-3p
				hsa-miR-4754
				hsa-miR-4756-5p
				hsa-miR-4757-5p
				hsa-miR-4763-3p
				hsa-miR-4768-5p
				hsa-miR-5001-3p
				hsa-miR-5087
				hsa-miR-5088-3p
				hsa-miR-51 89-5p
				hsa-miR-5193
				hsa-miR-5591-5p
				hsa-miR-5681b
				hsa-miR-5699-3p
				hsa-miR-5705
				hsa-miR-1199-5p
				hsa-miR-6071
				hsa-miR-6500-5p
				hsa-miR-6503-5p
				hsa-miR-504-5p
				hsa-miR-6506-5p
				hsa-miR-6509-5p
				hsa-miR-6511a-3p
				hsa-miR-6513-5p
				hsa-miR-6515-5p
				hsa-miR-6511b-3p
				hsa-miR-4732-3p
				hsa-miR-4734
				hsa-miR-4736
				hsa-miR-3064-5p
				hsa-miR-4739
				hsa-miR-4740-3p
				hsa-miR-4777-3p
				hsa-miR-4783-3p
				hsa-miR-4784
				hsa-miR-2467-3p
				hsa-miR-4787-5p
				hsa-miR-4792
				hsa-miR-4800-3p
				hsa-miR-5194
				hsa-miR-51 95-3p
				hsa-miR-5572
				hsa-miR-5579-5p
				hsa-miR-664b-3p
				hsa-miR-5589-5p
				hsa-miR-6084
				hsa-miR-6085
				hsa-miR-6087
				hsa-miR-6127
				has-miR-6133
				hsa-miR-6722-3p
				hsa-miR-6724-5p
				hsa-miR-6726-5p
				hsa-miR-6727-5p
				hsa-miR-6727-3p
				hsa-miR-6732-5p
				hsa-miR-6734-3p
				hsa-mIR-6737-5p
				hsa-miR-638-5p
				hsa-miR-673B-3p
				hsa-miR-6742-5p
				hsa-miR-6749-5p
				hsa-miR-6749-3p
				hsa-miR-6750-3p
				hsa-miR-6751-5p
				hsa-miR-6752-5p
				hsa-miR-6756-3p
				hsa-miR-6758-3p
				hsa-miR-6759-5p
				hsa-miR-6759-3p
				hsa-miR-6762-5p
				hsa-miR-6743-5p
				hsa-miR-6744-3p
				hsa-miR-6745
				hsa-miR-6747-5p
				hsa-miR-6747-3p
				hsa-miR-6748-3p
				hsa-miR-6753-3p
				hsa-miR-6756-5p
				hsa-miR-6763-3p
				hsa-miR-6764-3p
				hsa-miR-6769a-5p
				hsa-miR-6769a-3p
				hsa-miR-6779-3p
				hsa-miR-6781-3p
				hsa-miR-6782-5p
				hsa-miR-6783-3p
				hsa-miR-6784-3p
				hsa-miR-6790-3p
				hsa-miR-6791-5p
				hsa-miR-6792-3p
				hsa-miR-6793-5p
				hsa-miR-6794-5p
				hsa-miR-6795-5p
				hsa-miR-6795-3p
				has-miR-6796-5p
				hsa-miR-6796-3-3p
				hsa-miR-6803-5p
				hsa-miR-6805-5p
				hsa-miR-6809-3p
				hsa-miR-6818-5p
				hsa-miR-6817-3p
				hsa-miR-6835-5p
				hsa-miR-6845-3p
				hsa-miR-6846-5p
				hsa-miR-6848-5p
				hsa-miR-6857-5p
				hsa-miR-6859-5p
				hsa-miR-6769b-3p
				hsa-miR-6860
				hsa-miR-6878-3p
				hsa-miR-6880-5p
				hsa-miR-6885-5p
				hsa-miR-6885-3p
				hsa-miR-6895-3p
				hsa-miR-7106-5p
				hsa-miR-7107-3p
				hsa-miR-7109-5p
				hsa-miR-7110-3p
				hsa-miR-7111-5p
				hsa-miR-1273b-5p
				hsa-miR-7854-3p
				hsa-miR-7855-5p
				hsa-miR-7974
				hsa-miR-8071
				hsa-miR-8078
				hsa-miR-8089
				hsa-miR-6886-3p
				hsa-miR-6887-3p
				hsa-miR-6891-5p
				hsa-miR-6892-3p
				hsa-miR-6893-3p
				hsa-miR-6894-5p
				hsa-miR-7111-3p
				hsa-miR-7113-3p
				hsa-miR-7150
				hsa-miR-7152-5p
				hsa-miR-7152-3p
				hsa-miR-7155-5p
				hsa-miR-7156-5p
				hsa-miR-7704
				hsa-miR-6835-5p
				hsa-miR-6845-3p
				hsa-miR-6846-5p
				hsa-miR-6848-5p
				hsa-miR-6857-5p
				hsa-miR-6859-5p
				hsa-miR-6769b-3p
				hsa-miR-6860
				hsa-miR-6878-3p
				hsa-miR-6880-5p
				hsa-miR-6885-5p
				hsa-miR-6885-3p
				hsa-miR-6895-3p
				hsa-miR-7106-5p
				hsa-miR-7107-3p
				hsa-miR-7109-5p
				hsa-miR-7110-3p
				hsa-miR-7111-5p
				hsa-miR-1273h-5p
				hsa-miR-7854-3p
				hsa-miR-7855-5p
				hsa-miR-7974
				hsa-miR-8071
				hsa-miR-8078
				hsa-miR-8089
				hsa-miR-6886-3p
				hsa-miR-6887-3p
				hsa-miR-6891 -5p
				hsa-miR-6892-3p
				hsa-miR-6893-3p
				hsa-miR-6894-5p
				hsa-miR-7111-3p
				hsa-miR-7113-3p
				hsa-miR-7150
				hsa-miR-7152-5p
				hsa-miR-71 52-3p
				hsa-miR-7155-5p
				hsa-miR-7156-5p
				hsa-miR-7704
