# Supplementary material for: Tumor-Derived circRNAs as Circulating Biomarkers for Breast Cancer
Source: Front Pharmacol. 2022 Feb 15;13:811856. doi: 10.3389/fphar.2022.811856 (PMC8886293; doi:10.3389/fphar.2022.811856)
Supplement: Supplementary file 2 [file Table3.XLSX]

## Sheet: Biological pathway involved
Table S3 The biological pathway involving circRNAs
Biological pathway	Percentage of genes	p-value(-log)	p = 0.05 reference(-log)
Glypican pathway	31.4225	4.10426	1.30103
Plasma membrane estrogen receptor signaling	30.5732	3.89607	1.30103
TRAIL signaling pathway	30.9979	3.81241	1.30103
IFN-gamma pathway	30.3609	3.75079	1.30103
Glypican 1 network	30.3609	3.6851	1.30103
ErbB receptor signaling network	30.5732	3.67653	1.30103
Signaling events mediated by Hepatocyte Growth Factor Receptor (c-Met)	30.1486	3.56338	1.30103
Endothelins	30.3609	3.51199	1.30103
Proteoglycan syndecan-mediated signaling events	30.9979	3.44764	1.30103
Arf6 downstream pathway	29.9363	3.42107	1.30103
Signaling events mediated by focal adhesion kinase	29.9363	3.42107	1.30103
Class I PI3K signaling events mediated by Akt	29.9363	3.42107	1.30103
ErbB1 downstream signaling	29.9363	3.42107	1.30103
Insulin Pathway	29.9363	3.42107	1.30103
S1P1 pathway	29.9363	3.42107	1.30103
Class I PI3K signaling events	29.9363	3.42107	1.30103
mTOR signaling pathway	29.9363	3.42107	1.30103
Internalization of ErbB1	29.9363	3.42107	1.30103
Urokinase-type plasminogen activator (uPA) and uPAR-mediated signaling	29.9363	3.42107	1.30103
Arf6 signaling events	29.9363	3.42107	1.30103
Arf6 trafficking events	29.9363	3.42107	1.30103
PDGFR-beta signaling pathway	29.9363	3.42107	1.30103
EGF receptor (ErbB1) signaling pathway	29.9363	3.42107	1.30103
Syndecan-1-mediated signaling events	30.1486	3.41298	1.30103
EGFR-dependent Endothelin signaling events	29.9363	3.39967	1.30103
IGF1 pathway	29.9363	3.35701	1.30103
GMCSF-mediated signaling events	29.9363	3.33575	1.30103
IL5-mediated signaling events	29.9363	3.33575	1.30103
Beta1 integrin cell surface interactions	30.9979	3.322	1.30103
PDGF receptor signaling network	29.9363	3.31454	1.30103
Alpha9 beta1 integrin signaling events	30.1486	3.30695	1.30103
Nectin adhesion pathway	29.9363	3.27225	1.30103
IL3-mediated signaling events	29.9363	3.27225	1.30103
Signaling events mediated by VEGFR1 and VEGFR2	29.9363	3.25117	1.30103
PAR1-mediated thrombin signaling events	29.9363	3.18823	1.30103
Sphingosine 1-phosphate (S1P) pathway	30.1486	3.18122	1.30103
Thrombin/protease-activated receptor (PAR) pathway	29.9363	3.16734	1.30103
VEGF and VEGFR signaling network	29.9363	3.08424	1.30103
Integrin family cell surface interactions	31.2102	3.01027	1.30103
LKB1 signaling events	29.9363	3.00187	1.30103

## Sheet:  Enrichment analysis results
Enrichment analysis: Biological pathway
Number of genes in the dataset: 1260
Number of genes in the dataset (which are available in Biological pathway database) :471
Number of genes in background: 6290
						Corrected p-values
Biological pathway	No. of genes in the dataset	No.of genes in the background dataset	Percentage of genes	Fold enrichment	P-value (Hypergeometric test)	Bonferroni method	BH method	Q-value (Storey-Tibshirani method)	Mapped gene names
Glypican pathway	148	1335	31.4225	1.48057	4.71563e-08	7.86567e-05	1.59107e-05	5.12013e-05	ADRB2; ARHGEF7; ARID3A; ASAP1; BCAT1; BCL2L1; BTG2; CALM1; CASP3; CCND1; CCND2; CDC25A; CDKN1A; CEBPD; CHD7; CHRD; CHUK; COL1A1; COL1A2; COL24A1; CRK; DMP1; DUSP1; DUSP16; E2F2; E2F5; EDN1; EEF2K; FAS; FASLG; FZD4; HIC1; HIP1; HK2; HMGA1; IGF1R; IGF2BP1; IL10; IL13; INSR; IRS2; ITGB3; ITSN1; KDM3A; KREMEN1; LIN28B; MAP3K1; MAP3K2; MDM4; MEF2D; NRAS; PBX1; PDGFB; PEG10; PIAS4; PMAIP1; PPARGC1A; PP…
Plasma membrane estrogen receptor signaling	144	1298	30.5732	1.48162	7.61604e-08	0.000127036	1.59107e-05	5.12013e-05	ADRB2; ARHGEF7; ARID3A; ASAP1; BCAT1; BCL2L1; BTG2; CALM1; CASP3; CCND1; CCND2; CDC25A; CDKN1A; CEBPD; CHRD; CHUK; COL1A1; COL1A2; COL24A1; CRK; DMP1; DUSP1; DUSP16; E2F2; E2F5; EDN1; EEF2K; FAS; FASLG; GNAL; HBEGF; HIC1; HIP1; HK2; HMGA1; IGF1R; IGF2BP1; IL10; IL13; INSR; IRS2; ITGB3; ITSN1; KDM3A; LIN28B; MAP3K1; MAP3K2; MDM4; MEF2D; MSN; NRAS; PBX1; PDGFB; PEG10; PIAS4; PMAIP1; PPARGC1A; PPP2R…
TRAIL signaling pathway	146	1325	30.9979	1.47158	9.23417e-08	0.000154026	1.59107e-05	5.12013e-05	ADRB2; AIFM1; ARHGEF7; ARID3A; ASAP1; BCAT1; BCL2L1; BTG2; CALM1; CASP3; CCND1; CCND2; CDC25A; CDKN1A; CEBPD; CFL2; CHRD; CHUK; COL1A1; COL1A2; COL24A1; CRK; DMP1; DUSP1; DUSP16; E2F2; E2F5; EDN1; EEF2K; FAS; FASLG; HIC1; HIP1; HK2; HMGA1; IGF1R; IGF2BP1; IL10; IL13; INSR; IRS2; ITGB3; ITSN1; KDM3A; LIN28B; MAP3K1; MAP3K2; MDM4; MEF2D; NRAS; PBX1; PDGFB; PEG10; PIAS4; PMAIP1; PPARGC1A; PPP2R2A; P…
IFN-gamma pathway	143	1293	30.3609	1.47702	1.06418e-07	0.000177505	1.59107e-05	5.12013e-05	ADRB2; ARHGEF7; ARID3A; ASAP1; BCAT1; BCL2L1; BTG2; CALM1; CASP3; CCND1; CCND2; CDC25A; CDKN1A; CEBPD; CHRD; CHUK; COL1A1; COL1A2; COL24A1; CRK; DAPK1; DMP1; DUSP1; DUSP16; E2F2; E2F5; EDN1; EEF2K; FAS; FASLG; HIC1; HIP1; HK2; HMGA1; IGF1R; IGF2BP1; IL10; IL13; INSR; IRS2; ITGB3; ITSN1; KDM3A; LIN28B; MAP3K1; MAP3K2; MDM4; MEF2D; NRAS; PBX1; PDGFB; PEG10; PIAS4; PMAIP1; PPARGC1A; PPP2R2A; PPP3CA;…
Glypican 1 network	143	1296	30.3609	1.4736	1.23794e-07	0.000206488	1.59107e-05	5.12013e-05	ADRB2; ARHGEF7; ARID3A; ASAP1; BCAT1; BCL2L1; BTG2; CALM1; CASP3; CCND1; CCND2; CDC25A; CDKN1A; CEBPD; CHRD; CHUK; COL1A1; COL1A2; COL24A1; CRK; DMP1; DUSP1; DUSP16; E2F2; E2F5; EDN1; EEF2K; FAS; FASLG; HIC1; HIP1; HK2; HMGA1; IGF1R; IGF2BP1; IL10; IL13; INSR; IRS2; ITGB3; ITSN1; KDM3A; LIN28B; MAP3K1; MAP3K2; MDM4; MEF2D; NRAS; PBX1; PDGFB; PEG10; PIAS4; PMAIP1; PPARGC1A; PPP2R2A; PPP3CA; PRDM1;…
ErbB receptor signaling network	144	1308	30.5732	1.47029	1.26263e-07	0.000210607	1.59107e-05	5.12013e-05	ADRB2; ARHGEF7; ARID3A; ASAP1; BCAT1; BCL2L1; BTG2; CALM1; CASP3; CCND1; CCND2; CDC25A; CDKN1A; CEBPD; CHRD; CHUK; COL1A1; COL1A2; COL24A1; CRK; DMP1; DUSP1; DUSP16; E2F2; E2F5; EDN1; EEF2K; FAS; FASLG; HBEGF; HIC1; HIP1; HK2; HMGA1; IGF1R; IGF2BP1; IL10; IL13; INSR; IRS2; ITGB3; ITSN1; KDM3A; LIN28B; MAP3K1; MAP3K2; MDM4; MEF2D; NRAS; PBX1; PDGFB; PEG10; PIAS4; PMAIP1; PPARGC1A; PPP2R2A; PPP3CA;…
Signaling events mediated by Hepatocyte Growth Factor Receptor (c-Met)	142	1290	30.1486	1.4701	1.63842e-07	0.000273289	1.59107e-05	5.12013e-05	ADRB2; ARHGEF7; ARID3A; ASAP1; BCAT1; BCL2L1; BTG2; CALM1; CASP3; CCND1; CCND2; CDC25A; CDKN1A; CEBPD; CHRD; CHUK; COL1A1; COL1A2; COL24A1; CRK; DMP1; DUSP1; DUSP16; E2F2; E2F5; EDN1; EEF2K; FAS; FASLG; HIC1; HIP1; HK2; HMGA1; IGF1R; IGF2BP1; IL10; IL13; INSR; IRS2; ITGB3; ITSN1; KDM3A; LIN28B; MAP3K1; MAP3K2; MDM4; MEF2D; NRAS; PBX1; PDGFB; PEG10; PIAS4; PMAIP1; PPARGC1A; PPP2R2A; PPP3CA; PRDM1;…
Endothelins	143	1304	30.3609	1.46456	1.84421e-07	0.000307615	1.59107e-05	5.12013e-05	ADRB2; ARHGEF7; ARID3A; ASAP1; BCAT1; BCL2L1; BTG2; CALM1; CASP3; CCND1; CCND2; CDC25A; CDKN1A; CEBPD; CHRD; CHUK; COL1A1; COL1A2; COL24A1; CRK; DMP1; DUSP1; DUSP16; E2F2; E2F5; EDN1; EEF2K; FAS; FASLG; GNAL; HIC1; HIP1; HK2; HMGA1; IGF1R; IGF2BP1; IL10; IL13; INSR; IRS2; ITGB3; ITSN1; KDM3A; LIN28B; MAP3K1; MAP3K2; MDM4; MEF2D; NRAS; PBX1; PDGFB; PEG10; PIAS4; PMAIP1; PPARGC1A; PPP2R2A; PPP3CA; …
Proteoglycan syndecan-mediated signaling events	146	1342	30.9979	1.45294	2.13879e-07	0.000356749	1.59107e-05	5.12013e-05	ADRB2; ARHGEF7; ARID3A; ASAP1; BCAT1; BCL2L1; BTG2; CALM1; CASP3; CCND1; CCND2; CDC25A; CDKN1A; CEBPD; CHD7; CHRD; CHUK; COL1A1; COL1A2; COL24A1; CRK; DMP1; DUSP1; DUSP16; E2F2; E2F5; EDN1; EEF2K; FAS; FASLG; GIPC1; HIC1; HIP1; HK2; HMGA1; IGF1R; IGF2BP1; IL10; IL13; INSR; IRS2; ITGB3; ITSN1; KDM3A; LIN28B; MAP3K1; MAP3K2; MDM4; MEF2D; NRAS; PBX1; PDGFB; PEG10; PIAS4; PMAIP1; PPARGC1A; PPP2R2A; P…
Urokinase-type plasminogen activator (uPA) and uPAR-mediated signaling	141	1285	29.9363	1.46543	2.27369e-07	0.000379251	1.59107e-05	5.12013e-05	ADRB2; ARHGEF7; ARID3A; ASAP1; BCAT1; BCL2L1; BTG2; CALM1; CASP3; CCND1; CCND2; CDC25A; CDKN1A; CEBPD; CHRD; CHUK; COL1A1; COL1A2; COL24A1; CRK; DMP1; DUSP1; DUSP16; E2F2; E2F5; EDN1; EEF2K; FAS; FASLG; HIC1; HIP1; HK2; HMGA1; IGF1R; IGF2BP1; IL10; IL13; INSR; IRS2; ITGB3; ITSN1; KDM3A; LIN28B; MAP3K1; MAP3K2; MDM4; MEF2D; NRAS; PBX1; PDGFB; PEG10; PIAS4; PMAIP1; PPARGC1A; PPP2R2A; PPP3CA; PRDM1;…
Internalization of ErbB1	141	1285	29.9363	1.46543	2.27369e-07	0.000379251	1.59107e-05	5.12013e-05	ADRB2; ARHGEF7; ARID3A; ASAP1; BCAT1; BCL2L1; BTG2; CALM1; CASP3; CCND1; CCND2; CDC25A; CDKN1A; CEBPD; CHRD; CHUK; COL1A1; COL1A2; COL24A1; CRK; DMP1; DUSP1; DUSP16; E2F2; E2F5; EDN1; EEF2K; FAS; FASLG; HIC1; HIP1; HK2; HMGA1; IGF1R; IGF2BP1; IL10; IL13; INSR; IRS2; ITGB3; ITSN1; KDM3A; LIN28B; MAP3K1; MAP3K2; MDM4; MEF2D; NRAS; PBX1; PDGFB; PEG10; PIAS4; PMAIP1; PPARGC1A; PPP2R2A; PPP3CA; PRDM1;…
mTOR signaling pathway	141	1285	29.9363	1.46543	2.27369e-07	0.000379251	1.59107e-05	5.12013e-05	ADRB2; ARHGEF7; ARID3A; ASAP1; BCAT1; BCL2L1; BTG2; CALM1; CASP3; CCND1; CCND2; CDC25A; CDKN1A; CEBPD; CHRD; CHUK; COL1A1; COL1A2; COL24A1; CRK; DMP1; DUSP1; DUSP16; E2F2; E2F5; EDN1; EEF2K; FAS; FASLG; HIC1; HIP1; HK2; HMGA1; IGF1R; IGF2BP1; IL10; IL13; INSR; IRS2; ITGB3; ITSN1; KDM3A; LIN28B; MAP3K1; MAP3K2; MDM4; MEF2D; NRAS; PBX1; PDGFB; PEG10; PIAS4; PMAIP1; PPARGC1A; PPP2R2A; PPP3CA; PRDM1;…
Arf6 signaling events	141	1285	29.9363	1.46543	2.27369e-07	0.000379251	1.59107e-05	5.12013e-05	ADRB2; ARHGEF7; ARID3A; ASAP1; BCAT1; BCL2L1; BTG2; CALM1; CASP3; CCND1; CCND2; CDC25A; CDKN1A; CEBPD; CHRD; CHUK; COL1A1; COL1A2; COL24A1; CRK; DMP1; DUSP1; DUSP16; E2F2; E2F5; EDN1; EEF2K; FAS; FASLG; HIC1; HIP1; HK2; HMGA1; IGF1R; IGF2BP1; IL10; IL13; INSR; IRS2; ITGB3; ITSN1; KDM3A; LIN28B; MAP3K1; MAP3K2; MDM4; MEF2D; NRAS; PBX1; PDGFB; PEG10; PIAS4; PMAIP1; PPARGC1A; PPP2R2A; PPP3CA; PRDM1;…
EGF receptor (ErbB1) signaling pathway	141	1285	29.9363	1.46543	2.27369e-07	0.000379251	1.59107e-05	5.12013e-05	ADRB2; ARHGEF7; ARID3A; ASAP1; BCAT1; BCL2L1; BTG2; CALM1; CASP3; CCND1; CCND2; CDC25A; CDKN1A; CEBPD; CHRD; CHUK; COL1A1; COL1A2; COL24A1; CRK; DMP1; DUSP1; DUSP16; E2F2; E2F5; EDN1; EEF2K; FAS; FASLG; HIC1; HIP1; HK2; HMGA1; IGF1R; IGF2BP1; IL10; IL13; INSR; IRS2; ITGB3; ITSN1; KDM3A; LIN28B; MAP3K1; MAP3K2; MDM4; MEF2D; NRAS; PBX1; PDGFB; PEG10; PIAS4; PMAIP1; PPARGC1A; PPP2R2A; PPP3CA; PRDM1;…
PDGFR-beta signaling pathway	141	1285	29.9363	1.46543	2.27369e-07	0.000379251	1.59107e-05	5.12013e-05	ADRB2; ARHGEF7; ARID3A; ASAP1; BCAT1; BCL2L1; BTG2; CALM1; CASP3; CCND1; CCND2; CDC25A; CDKN1A; CEBPD; CHRD; CHUK; COL1A1; COL1A2; COL24A1; CRK; DMP1; DUSP1; DUSP16; E2F2; E2F5; EDN1; EEF2K; FAS; FASLG; HIC1; HIP1; HK2; HMGA1; IGF1R; IGF2BP1; IL10; IL13; INSR; IRS2; ITGB3; ITSN1; KDM3A; LIN28B; MAP3K1; MAP3K2; MDM4; MEF2D; NRAS; PBX1; PDGFB; PEG10; PIAS4; PMAIP1; PPARGC1A; PPP2R2A; PPP3CA; PRDM1;…
Arf6 trafficking events	141	1285	29.9363	1.46543	2.27369e-07	0.000379251	1.59107e-05	5.12013e-05	ADRB2; ARHGEF7; ARID3A; ASAP1; BCAT1; BCL2L1; BTG2; CALM1; CASP3; CCND1; CCND2; CDC25A; CDKN1A; CEBPD; CHRD; CHUK; COL1A1; COL1A2; COL24A1; CRK; DMP1; DUSP1; DUSP16; E2F2; E2F5; EDN1; EEF2K; FAS; FASLG; HIC1; HIP1; HK2; HMGA1; IGF1R; IGF2BP1; IL10; IL13; INSR; IRS2; ITGB3; ITSN1; KDM3A; LIN28B; MAP3K1; MAP3K2; MDM4; MEF2D; NRAS; PBX1; PDGFB; PEG10; PIAS4; PMAIP1; PPARGC1A; PPP2R2A; PPP3CA; PRDM1;…
Class I PI3K signaling events mediated by Akt	141	1285	29.9363	1.46543	2.27369e-07	0.000379251	1.59107e-05	5.12013e-05	ADRB2; ARHGEF7; ARID3A; ASAP1; BCAT1; BCL2L1; BTG2; CALM1; CASP3; CCND1; CCND2; CDC25A; CDKN1A; CEBPD; CHRD; CHUK; COL1A1; COL1A2; COL24A1; CRK; DMP1; DUSP1; DUSP16; E2F2; E2F5; EDN1; EEF2K; FAS; FASLG; HIC1; HIP1; HK2; HMGA1; IGF1R; IGF2BP1; IL10; IL13; INSR; IRS2; ITGB3; ITSN1; KDM3A; LIN28B; MAP3K1; MAP3K2; MDM4; MEF2D; NRAS; PBX1; PDGFB; PEG10; PIAS4; PMAIP1; PPARGC1A; PPP2R2A; PPP3CA; PRDM1;…
Signaling events mediated by focal adhesion kinase	141	1285	29.9363	1.46543	2.27369e-07	0.000379251	1.59107e-05	5.12013e-05	ADRB2; ARHGEF7; ARID3A; ASAP1; BCAT1; BCL2L1; BTG2; CALM1; CASP3; CCND1; CCND2; CDC25A; CDKN1A; CEBPD; CHRD; CHUK; COL1A1; COL1A2; COL24A1; CRK; DMP1; DUSP1; DUSP16; E2F2; E2F5; EDN1; EEF2K; FAS; FASLG; HIC1; HIP1; HK2; HMGA1; IGF1R; IGF2BP1; IL10; IL13; INSR; IRS2; ITGB3; ITSN1; KDM3A; LIN28B; MAP3K1; MAP3K2; MDM4; MEF2D; NRAS; PBX1; PDGFB; PEG10; PIAS4; PMAIP1; PPARGC1A; PPP2R2A; PPP3CA; PRDM1;…
Arf6 downstream pathway	141	1285	29.9363	1.46543	2.27369e-07	0.000379251	1.59107e-05	5.12013e-05	ADRB2; ARHGEF7; ARID3A; ASAP1; BCAT1; BCL2L1; BTG2; CALM1; CASP3; CCND1; CCND2; CDC25A; CDKN1A; CEBPD; CHRD; CHUK; COL1A1; COL1A2; COL24A1; CRK; DMP1; DUSP1; DUSP16; E2F2; E2F5; EDN1; EEF2K; FAS; FASLG; HIC1; HIP1; HK2; HMGA1; IGF1R; IGF2BP1; IL10; IL13; INSR; IRS2; ITGB3; ITSN1; KDM3A; LIN28B; MAP3K1; MAP3K2; MDM4; MEF2D; NRAS; PBX1; PDGFB; PEG10; PIAS4; PMAIP1; PPARGC1A; PPP2R2A; PPP3CA; PRDM1;…
ErbB1 downstream signaling	141	1285	29.9363	1.46543	2.27369e-07	0.000379251	1.59107e-05	5.12013e-05	ADRB2; ARHGEF7; ARID3A; ASAP1; BCAT1; BCL2L1; BTG2; CALM1; CASP3; CCND1; CCND2; CDC25A; CDKN1A; CEBPD; CHRD; CHUK; COL1A1; COL1A2; COL24A1; CRK; DMP1; DUSP1; DUSP16; E2F2; E2F5; EDN1; EEF2K; FAS; FASLG; HIC1; HIP1; HK2; HMGA1; IGF1R; IGF2BP1; IL10; IL13; INSR; IRS2; ITGB3; ITSN1; KDM3A; LIN28B; MAP3K1; MAP3K2; MDM4; MEF2D; NRAS; PBX1; PDGFB; PEG10; PIAS4; PMAIP1; PPARGC1A; PPP2R2A; PPP3CA; PRDM1;…
Class I PI3K signaling events	141	1285	29.9363	1.46543	2.27369e-07	0.000379251	1.59107e-05	5.12013e-05	ADRB2; ARHGEF7; ARID3A; ASAP1; BCAT1; BCL2L1; BTG2; CALM1; CASP3; CCND1; CCND2; CDC25A; CDKN1A; CEBPD; CHRD; CHUK; COL1A1; COL1A2; COL24A1; CRK; DMP1; DUSP1; DUSP16; E2F2; E2F5; EDN1; EEF2K; FAS; FASLG; HIC1; HIP1; HK2; HMGA1; IGF1R; IGF2BP1; IL10; IL13; INSR; IRS2; ITGB3; ITSN1; KDM3A; LIN28B; MAP3K1; MAP3K2; MDM4; MEF2D; NRAS; PBX1; PDGFB; PEG10; PIAS4; PMAIP1; PPARGC1A; PPP2R2A; PPP3CA; PRDM1;…
S1P1 pathway	141	1285	29.9363	1.46543	2.27369e-07	0.000379251	1.59107e-05	5.12013e-05	ADRB2; ARHGEF7; ARID3A; ASAP1; BCAT1; BCL2L1; BTG2; CALM1; CASP3; CCND1; CCND2; CDC25A; CDKN1A; CEBPD; CHRD; CHUK; COL1A1; COL1A2; COL24A1; CRK; DMP1; DUSP1; DUSP16; E2F2; E2F5; EDN1; EEF2K; FAS; FASLG; HIC1; HIP1; HK2; HMGA1; IGF1R; IGF2BP1; IL10; IL13; INSR; IRS2; ITGB3; ITSN1; KDM3A; LIN28B; MAP3K1; MAP3K2; MDM4; MEF2D; NRAS; PBX1; PDGFB; PEG10; PIAS4; PMAIP1; PPARGC1A; PPP2R2A; PPP3CA; PRDM1;…
Insulin Pathway	141	1285	29.9363	1.46543	2.27369e-07	0.000379251	1.59107e-05	5.12013e-05	ADRB2; ARHGEF7; ARID3A; ASAP1; BCAT1; BCL2L1; BTG2; CALM1; CASP3; CCND1; CCND2; CDC25A; CDKN1A; CEBPD; CHRD; CHUK; COL1A1; COL1A2; COL24A1; CRK; DMP1; DUSP1; DUSP16; E2F2; E2F5; EDN1; EEF2K; FAS; FASLG; HIC1; HIP1; HK2; HMGA1; IGF1R; IGF2BP1; IL10; IL13; INSR; IRS2; ITGB3; ITSN1; KDM3A; LIN28B; MAP3K1; MAP3K2; MDM4; MEF2D; NRAS; PBX1; PDGFB; PEG10; PIAS4; PMAIP1; PPARGC1A; PPP2R2A; PPP3CA; PRDM1;…
Syndecan-1-mediated signaling events	142	1297	30.1486	1.46217	2.31644e-07	0.000386382	1.59107e-05	5.12013e-05	ADRB2; ARHGEF7; ARID3A; ASAP1; BCAT1; BCL2L1; BTG2; CALM1; CASP3; CCND1; CCND2; CDC25A; CDKN1A; CEBPD; CHRD; CHUK; COL1A1; COL1A2; COL24A1; CRK; DMP1; DUSP1; DUSP16; E2F2; E2F5; EDN1; EEF2K; FAS; FASLG; HIC1; HIP1; HK2; HMGA1; IGF1R; IGF2BP1; IL10; IL13; INSR; IRS2; ITGB3; ITSN1; KDM3A; LIN28B; MAP3K1; MAP3K2; MDM4; MEF2D; NRAS; PBX1; PDGFB; PEG10; PIAS4; PMAIP1; PPARGC1A; PPP2R2A; PPP3CA; PRDM1;…
EGFR-dependent Endothelin signaling events	141	1286	29.9363	1.46429	2.38853e-07	0.000398408	1.59107e-05	5.12013e-05	ADRB2; ARHGEF7; ARID3A; ASAP1; BCAT1; BCL2L1; BTG2; CALM1; CASP3; CCND1; CCND2; CDC25A; CDKN1A; CEBPD; CHRD; CHUK; COL1A1; COL1A2; COL24A1; CRK; DMP1; DUSP1; DUSP16; E2F2; E2F5; EDN1; EEF2K; FAS; FASLG; HIC1; HIP1; HK2; HMGA1; IGF1R; IGF2BP1; IL10; IL13; INSR; IRS2; ITGB3; ITSN1; KDM3A; LIN28B; MAP3K1; MAP3K2; MDM4; MEF2D; NRAS; PBX1; PDGFB; PEG10; PIAS4; PMAIP1; PPARGC1A; PPP2R2A; PPP3CA; PRDM1;…
IGF1 pathway	141	1288	29.9363	1.46202	2.63507e-07	0.000439529	1.59107e-05	5.12013e-05	ADRB2; ARHGEF7; ARID3A; ASAP1; BCAT1; BCL2L1; BTG2; CALM1; CASP3; CCND1; CCND2; CDC25A; CDKN1A; CEBPD; CHRD; CHUK; COL1A1; COL1A2; COL24A1; CRK; DMP1; DUSP1; DUSP16; E2F2; E2F5; EDN1; EEF2K; FAS; FASLG; HIC1; HIP1; HK2; HMGA1; IGF1R; IGF2BP1; IL10; IL13; INSR; IRS2; ITGB3; ITSN1; KDM3A; LIN28B; MAP3K1; MAP3K2; MDM4; MEF2D; NRAS; PBX1; PDGFB; PEG10; PIAS4; PMAIP1; PPARGC1A; PPP2R2A; PPP3CA; PRDM1;…
IL5-mediated signaling events	141	1289	29.9363	1.46088	2.76727e-07	0.000461581	1.59107e-05	5.12013e-05	ADRB2; ARHGEF7; ARID3A; ASAP1; BCAT1; BCL2L1; BTG2; CALM1; CASP3; CCND1; CCND2; CDC25A; CDKN1A; CEBPD; CHRD; CHUK; COL1A1; COL1A2; COL24A1; CRK; DMP1; DUSP1; DUSP16; E2F2; E2F5; EDN1; EEF2K; FAS; FASLG; HIC1; HIP1; HK2; HMGA1; IGF1R; IGF2BP1; IL10; IL13; INSR; IRS2; ITGB3; ITSN1; KDM3A; LIN28B; MAP3K1; MAP3K2; MDM4; MEF2D; NRAS; PBX1; PDGFB; PEG10; PIAS4; PMAIP1; PPARGC1A; PPP2R2A; PPP3CA; PRDM1;…
GMCSF-mediated signaling events	141	1289	29.9363	1.46088	2.76727e-07	0.000461581	1.59107e-05	5.12013e-05	ADRB2; ARHGEF7; ARID3A; ASAP1; BCAT1; BCL2L1; BTG2; CALM1; CASP3; CCND1; CCND2; CDC25A; CDKN1A; CEBPD; CHRD; CHUK; COL1A1; COL1A2; COL24A1; CRK; DMP1; DUSP1; DUSP16; E2F2; E2F5; EDN1; EEF2K; FAS; FASLG; HIC1; HIP1; HK2; HMGA1; IGF1R; IGF2BP1; IL10; IL13; INSR; IRS2; ITGB3; ITSN1; KDM3A; LIN28B; MAP3K1; MAP3K2; MDM4; MEF2D; NRAS; PBX1; PDGFB; PEG10; PIAS4; PMAIP1; PPARGC1A; PPP2R2A; PPP3CA; PRDM1;…
Beta1 integrin cell surface interactions	146	1348	30.9979	1.44647	2.85633e-07	0.000476436	1.59107e-05	5.12013e-05	ADAM15; ADRB2; ARHGEF7; ARID3A; ASAP1; BCAT1; BCL2L1; BTG2; CALM1; CASP3; CCND1; CCND2; CDC25A; CDKN1A; CEBPD; CHRD; CHUK; COL1A1; COL1A2; COL24A1; COL4A1; COL4A5; COL4A6; CRK; DMP1; DUSP1; DUSP16; E2F2; E2F5; EDN1; EEF2K; FAS; FASLG; HIC1; HIP1; HK2; HMGA1; IGF1R; IGF2BP1; IL10; IL13; INSR; IRS2; ITGB3; ITSN1; KDM3A; LIN28B; MAP3K1; MAP3K2; MDM4; MEF2D; NRAS; PBX1; PDGFB; PEG10; PIAS4; PMAIP1; P…
PDGF receptor signaling network	141	1290	29.9363	1.45975	2.9058e-07	0.000484688	1.59107e-05	5.12013e-05	ADRB2; ARHGEF7; ARID3A; ASAP1; BCAT1; BCL2L1; BTG2; CALM1; CASP3; CCND1; CCND2; CDC25A; CDKN1A; CEBPD; CHRD; CHUK; COL1A1; COL1A2; COL24A1; CRK; DMP1; DUSP1; DUSP16; E2F2; E2F5; EDN1; EEF2K; FAS; FASLG; HIC1; HIP1; HK2; HMGA1; IGF1R; IGF2BP1; IL10; IL13; INSR; IRS2; ITGB3; ITSN1; KDM3A; LIN28B; MAP3K1; MAP3K2; MDM4; MEF2D; NRAS; PBX1; PDGFB; PEG10; PIAS4; PMAIP1; PPARGC1A; PPP2R2A; PPP3CA; PRDM1;…
Alpha9 beta1 integrin signaling events	142	1302	30.1486	1.45655	2.95703e-07	0.000493232	1.59107e-05	5.12013e-05	ADAM15; ADRB2; ARHGEF7; ARID3A; ASAP1; BCAT1; BCL2L1; BTG2; CALM1; CASP3; CCND1; CCND2; CDC25A; CDKN1A; CEBPD; CHRD; CHUK; COL1A1; COL1A2; COL24A1; CRK; DMP1; DUSP1; DUSP16; E2F2; E2F5; EDN1; EEF2K; FAS; FASLG; HIC1; HIP1; HK2; HMGA1; IGF1R; IGF2BP1; IL10; IL13; INSR; IRS2; ITGB3; ITSN1; KDM3A; LIN28B; MAP3K1; MAP3K2; MDM4; MEF2D; NRAS; PBX1; PDGFB; PEG10; PIAS4; PMAIP1; PPARGC1A; PPP2R2A; PPP3CA…
IL3-mediated signaling events	141	1292	29.9363	1.45749	3.20298e-07	0.000534257	1.61896e-05	5.20988e-05	ADRB2; ARHGEF7; ARID3A; ASAP1; BCAT1; BCL2L1; BTG2; CALM1; CASP3; CCND1; CCND2; CDC25A; CDKN1A; CEBPD; CHRD; CHUK; COL1A1; COL1A2; COL24A1; CRK; DMP1; DUSP1; DUSP16; E2F2; E2F5; EDN1; EEF2K; FAS; FASLG; HIC1; HIP1; HK2; HMGA1; IGF1R; IGF2BP1; IL10; IL13; INSR; IRS2; ITGB3; ITSN1; KDM3A; LIN28B; MAP3K1; MAP3K2; MDM4; MEF2D; NRAS; PBX1; PDGFB; PEG10; PIAS4; PMAIP1; PPARGC1A; PPP2R2A; PPP3CA; PRDM1;…
Nectin adhesion pathway	141	1292	29.9363	1.45749	3.20298e-07	0.000534257	1.61896e-05	5.20988e-05	ADRB2; ARHGEF7; ARID3A; ASAP1; BCAT1; BCL2L1; BTG2; CALM1; CASP3; CCND1; CCND2; CDC25A; CDKN1A; CEBPD; CHRD; CHUK; COL1A1; COL1A2; COL24A1; CRK; DMP1; DUSP1; DUSP16; E2F2; E2F5; EDN1; EEF2K; FAS; FASLG; HIC1; HIP1; HK2; HMGA1; IGF1R; IGF2BP1; IL10; IL13; INSR; IRS2; ITGB3; ITSN1; KDM3A; LIN28B; MAP3K1; MAP3K2; MDM4; MEF2D; NRAS; PBX1; PDGFB; PEG10; PIAS4; PMAIP1; PPARGC1A; PPP2R2A; PPP3CA; PRDM1;…
Signaling events mediated by VEGFR1 and VEGFR2	141	1293	29.9363	1.45636	3.36224e-07	0.000560822	1.64948e-05	5.30808e-05	ADRB2; ARHGEF7; ARID3A; ASAP1; BCAT1; BCL2L1; BTG2; CALM1; CASP3; CCND1; CCND2; CDC25A; CDKN1A; CEBPD; CHRD; CHUK; COL1A1; COL1A2; COL24A1; CRK; DMP1; DUSP1; DUSP16; E2F2; E2F5; EDN1; EEF2K; FAS; FASLG; HIC1; HIP1; HK2; HMGA1; IGF1R; IGF2BP1; IL10; IL13; INSR; IRS2; ITGB3; ITSN1; KDM3A; LIN28B; MAP3K1; MAP3K2; MDM4; MEF2D; NRAS; PBX1; PDGFB; PEG10; PIAS4; PMAIP1; PPARGC1A; PPP2R2A; PPP3CA; PRDM1;…
PAR1-mediated thrombin signaling events	141	1296	29.9363	1.45299	3.88665e-07	0.000648294	1.8301e-05	5.88932e-05	ADRB2; ARHGEF7; ARID3A; ASAP1; BCAT1; BCL2L1; BTG2; CALM1; CASP3; CCND1; CCND2; CDC25A; CDKN1A; CEBPD; CHRD; CHUK; COL1A1; COL1A2; COL24A1; CRK; DMP1; DUSP1; DUSP16; E2F2; E2F5; EDN1; EEF2K; FAS; FASLG; HIC1; HIP1; HK2; HMGA1; IGF1R; IGF2BP1; IL10; IL13; INSR; IRS2; ITGB3; ITSN1; KDM3A; LIN28B; MAP3K1; MAP3K2; MDM4; MEF2D; NRAS; PBX1; PDGFB; PEG10; PIAS4; PMAIP1; PPARGC1A; PPP2R2A; PPP3CA; PRDM1;…
Sphingosine 1-phosphate (S1P) pathway	142	1308	30.1486	1.44987	3.94985e-07	0.000658835	1.8301e-05	5.88932e-05	ADRB2; AIFM1; ARHGEF7; ARID3A; ASAP1; BCAT1; BCL2L1; BTG2; CALM1; CASP3; CCND1; CCND2; CDC25A; CDKN1A; CEBPD; CHRD; CHUK; COL1A1; COL1A2; COL24A1; CRK; DMP1; DUSP1; DUSP16; E2F2; E2F5; EDN1; EEF2K; FAS; FASLG; HIC1; HIP1; HK2; HMGA1; IGF1R; IGF2BP1; IL10; IL13; INSR; IRS2; ITGB3; ITSN1; KDM3A; LIN28B; MAP3K1; MAP3K2; MDM4; MEF2D; NRAS; PBX1; PDGFB; PEG10; PIAS4; PMAIP1; PPARGC1A; PPP2R2A; PPP3CA;…
Thrombin/protease-activated receptor (PAR) pathway	141	1297	29.9363	1.45187	4.07818e-07	0.00068024	1.83849e-05	5.91632e-05	ADRB2; ARHGEF7; ARID3A; ASAP1; BCAT1; BCL2L1; BTG2; CALM1; CASP3; CCND1; CCND2; CDC25A; CDKN1A; CEBPD; CHRD; CHUK; COL1A1; COL1A2; COL24A1; CRK; DMP1; DUSP1; DUSP16; E2F2; E2F5; EDN1; EEF2K; FAS; FASLG; HIC1; HIP1; HK2; HMGA1; IGF1R; IGF2BP1; IL10; IL13; INSR; IRS2; ITGB3; ITSN1; KDM3A; LIN28B; MAP3K1; MAP3K2; MDM4; MEF2D; NRAS; PBX1; PDGFB; PEG10; PIAS4; PMAIP1; PPARGC1A; PPP2R2A; PPP3CA; PRDM1;…
VEGF and VEGFR signaling network	141	1301	29.9363	1.44741	4.93819e-07	0.00082369	2.16761e-05	6.97544e-05	ADRB2; ARHGEF7; ARID3A; ASAP1; BCAT1; BCL2L1; BTG2; CALM1; CASP3; CCND1; CCND2; CDC25A; CDKN1A; CEBPD; CHRD; CHUK; COL1A1; COL1A2; COL24A1; CRK; DMP1; DUSP1; DUSP16; E2F2; E2F5; EDN1; EEF2K; FAS; FASLG; HIC1; HIP1; HK2; HMGA1; IGF1R; IGF2BP1; IL10; IL13; INSR; IRS2; ITGB3; ITSN1; KDM3A; LIN28B; MAP3K1; MAP3K2; MDM4; MEF2D; NRAS; PBX1; PDGFB; PEG10; PIAS4; PMAIP1; PPARGC1A; PPP2R2A; PPP3CA; PRDM1;…
Integrin family cell surface interactions	147	1375	31.2102	1.42778	5.85512e-07	0.000976633	2.48929e-05	8.01061e-05	ADAM15; ADRB2; ARHGEF7; ARID3A; ASAP1; BCAT1; BCL2L1; BTG2; CALM1; CASP3; CCND1; CCND2; CDC25A; CDKN1A; CEBPD; CHRD; CHUK; COL1A1; COL1A2; COL24A1; COL4A1; COL4A5; COL4A6; CRK; DMP1; DUSP1; DUSP16; E2F2; E2F5; EDN1; EEF2K; FAS; FASLG; HIC1; HIP1; HK2; HMGA1; IGF1R; IGF2BP1; IL10; IL13; INSR; IRS2; ITGB3; ITGB8; ITSN1; KDM3A; LIN28B; MAP3K1; MAP3K2; MDM4; MEF2D; NRAS; PBX1; PDGFB; PEG10; PIAS4; PM…
LKB1 signaling events	141	1305	29.9363	1.44297	5.96951e-07	0.000995714	2.48929e-05	8.01061e-05	ADRB2; ARHGEF7; ARID3A; ASAP1; BCAT1; BCL2L1; BTG2; CALM1; CASP3; CCND1; CCND2; CDC25A; CDKN1A; CEBPD; CHRD; CHUK; COL1A1; COL1A2; COL24A1; CRK; DMP1; DUSP1; DUSP16; E2F2; E2F5; EDN1; EEF2K; FAS; FASLG; HIC1; HIP1; HK2; HMGA1; IGF1R; IGF2BP1; IL10; IL13; INSR; IRS2; ITGB3; ITSN1; KDM3A; LIN28B; MAP3K1; MAP3K2; MDM4; MEF2D; NRAS; PBX1; PDGFB; PEG10; PIAS4; PMAIP1; PPARGC1A; PPP2R2A; PPP3CA; PRDM1;…
Integrin-linked kinase signaling	72	654	15.2866	1.47038	0.00037912	0.632373	0.0154237	0.0496341	ARHGEF7; BCL2L1; CALM1; CASP3; CCND1; CCND2; CDKN1A; CEBPD; COL1A2; COL24A1; DMP1; DUSP1; DUSP16; E2F5; EDN1; EEF2K; FASLG; HIP1; HK2; IGF2BP1; IL10; IL13; KDM3A; MAP3K1; MEF2D; NRAS; PBX1; PIAS4; PPARGC1A; PPP2R2A; RALB; RB1; RICTOR; SALL4; SKIL; TAB2; TGFBR1; TGFBR3; TMPRSS2; TP53; VAV3; CDK1; EGLN3; LATS2; NCK2; NUP153; PRKCE; TFRC; YWHAE; TNIK; FOS; HDAC2; IRF1; KPNB1; LDHA; TAOK3; VEGFA; FKB…
Binding of RNA by Insulin-like Growth Factor-2 mRNA Binding Proteins (IGF2BPs/IMPs/VICKZs)	3	3	0.636943	13.3543	0.000417395	0.696214	0.0165765	0.0533439	IGF2BP1; IGF2BP2; IGF2BP3;
CDC42 signaling events	80	755	16.9851	1.41518	0.000587403	0.979788	0.0227858	0.0733255	ARHGEF15; ARHGEF7; BCL2L1; CALM1; CASP3; CCND1; CCND2; CDKN1A; CEBPD; COL1A2; COL24A1; CRK; DMP1; DUSP1; DUSP16; E2F5; EDN1; EEF2K; FASLG; HIP1; HK2; IGF2BP1; IL10; IL13; KDM3A; LIMK2; MAP3K1; MEF2D; MSN; NRAS; PBX1; PIAS4; PKN2; PPARGC1A; PPP2R2A; RALB; RB1; RDX; SALL4; SKIL; TAB2; TGFBR1; TGFBR3; TMPRSS2; TP53; VAV3; WASL; ARHGEF2; CDK1; EGLN3; LATS2; NUP153; PRKCE; TFRC; YWHAE; TNIK; FOS; HDAC…
Regulation of CDC42 activity	81	768	17.1975	1.40862	0.000624685	1	0.0236812	0.0762071	ARHGEF15; ARHGEF7; BCL2L1; CALM1; CASP3; CCND1; CCND2; CDKN1A; CEBPD; COL1A2; COL24A1; CRK; DMP1; DUSP1; DUSP16; E2F5; EDN1; EEF2K; FASLG; HIP1; HK2; IGF2BP1; IL10; IL13; ITSN1; KDM3A; LIMK2; MAP3K1; MEF2D; MSN; NRAS; PBX1; PIAS4; PKN2; PPARGC1A; PPP2R2A; RALB; RB1; RDX; SALL4; SKIL; TAB2; TGFBR1; TGFBR3; TMPRSS2; TP53; VAV3; WASL; ARHGEF2; CDK1; EGLN3; LATS2; NUP153; PRKCE; TFRC; YWHAE; TNIK; FO…
AP-1 transcription factor network	68	621	14.4374	1.4625	0.000652891	1	0.0242005	0.0778781	BCL2L1; CALM1; CASP3; CCND1; CCND2; CDKN1A; CEBPD; COL1A2; COL24A1; DMP1; DUSP1; DUSP16; E2F5; EDN1; EEF2K; FASLG; HIP1; HK2; IGF2BP1; IL10; IL13; KDM3A; MAP3K1; MEF2D; NRAS; PBX1; PIAS4; PPARGC1A; PPP2R2A; RALB; RB1; SALL4; SKIL; TAB2; TGFBR1; TGFBR3; TMPRSS2; TP53; VAV3; CDK1; EGLN3; LATS2; NUP153; PRKCE; TFRC; YWHAE; TNIK; FOS; HDAC2; IRF1; KPNB1; LDHA; TAOK3; VEGFA; FKBP8; GAB2; GDI1; JDP2; L…
Insulin receptor signalling cascade	12	56	2.54777	2.86351	0.000720664	1	0.0261319	0.0840935	CRK; EEF2K; INSR; IRS2; NRAS; PRKAA2; PRKAB2; TSC1; CDK1; GRB10; EIF4B; PRKAG1;
Validated targets of C-MYC transcriptional activation	15	81	3.18471	2.47436	0.000844916	1	0.0299855	0.0964946	BCAT1; CCND2; CDC25A; HMGA1; LIN28B; PEG10; PMAIP1; TP53; HSPD1; TFRC; LDHA; MTDH; PFKM; PRDX3; CAD;
C-MYC pathway	22	149	4.67091	1.97254	0.00151705	1	0.0527175	0.169647	BCAT1; CCND1; CCND2; CDC25A; CDKN1A; CEBPD; COL1A2; HMGA1; LIN28B; PEG10; PMAIP1; TP53; CEBPA; HSPD1; TFRC; ZFP36L1; LDHA; MTDH; PFKM; PRDX3; CAD; CLU;
NADE modulates death signalling	3	4	0.636943	10.0241	0.00157637	1	0.0536608	0.172682	NGF; YWHAE; NGFR;
Direct p53 effectors	20	138	4.24628	1.93623	0.00305858	1	0.102034	0.32835	ARID3A; BCL2L1; BTG2; CDKN1A; DUSP1; E2F2; FAS; HIC1; PMAIP1; PRDM1; RB1; STEAP3; TP53; DGCR8; RNF144B; SH2D1A; BCL2L2; HDAC2; PERP; BBC3;
Botulinum neurotoxicity	3	5	0.636943	8.02324	0.00372174	1	0.121723	0.391708	SYT1; SYT2; VAMP2;
Beta3 integrin cell surface interactions	9	43	1.91083	2.79754	0.00388855	1	0.124733	0.401395	COL1A1; COL1A2; COL4A1; COL4A5; COL4A6; ITGB3; PDGFB; THBS1; VEGFA;
Regulation of Rheb GTPase activity by AMPK	4	10	0.849257	5.34973	0.00452851	1	0.14252	0.458634	PRKAA2; PRKAB2; TSC1; PRKAG1;
IL12 signaling mediated by STAT4	7	29	1.4862	3.22694	0.00462355	1	0.142816	0.459588	CD86; IL13; CD28; FOS; IRF1; TGFB1; CD247;
TNF receptor signaling pathway	35	299	7.431	1.56361	0.00498176	1	0.149888	0.482346	AIFM1; BCL2L1; CALM1; CASP3; CCND1; CFL2; CHUK; DUSP1; DUSP16; EEF2K; FASLG; MAP3K1; MAP4K3; MEF2D; NRK; PPARGC1A; RALB; RB1; TAB2; TNFRSF1B; TP53; APP; MAP4K5; PRKCE; YWHAE; TNIK; CASP2; FOS; KPNB1; TAOK3; FKBP8; GDI1; SRF; USF1; LMNB2;
Synthesis and interconversion of nucleotide di- and triphosphates	5	16	1.06157	4.17895	0.00503222	1	0.149888	0.482346	CTPS1; GLRX; NME4; RRM2; AK2;
IRS-related events	10	53	2.12314	2.52172	0.00525606	1	0.153022	0.492429	EEF2K; INSR; IRS2; NRAS; PRKAA2; PRKAB2; TSC1; CDK1; EIF4B; PRKAG1;
Signaling by Insulin receptor	13	79	2.76008	2.19896	0.00538607	1	0.153022	0.492429	CRK; EEF2K; INSR; IRS2; NRAS; PRKAA2; PRKAB2; TSC1; CDK1; GRB10; EIF4B; PRKAG1; ATP6V1G2;
Translocation of BoNT Light chain	2	2	0.424628	13.3543	0.00559611	1	0.153022	0.492429	SYT1; SYT2;
Transcriptional activation of p53 responsive genes	2	2	0.424628	13.3543	0.00559611	1	0.153022	0.492429	CDKN1A; TP53;
Transcriptional activation of cell cycle inhibitor p21	2	2	0.424628	13.3543	0.00559611	1	0.153022	0.492429	CDKN1A; TP53;
Hypoxic and oxygen homeostasis regulation of HIF-1-alpha	13	80	2.76008	2.17147	0.00600595	1	0.161579	0.519968	EDN1; EGLN2; HIF3A; HK2; TP53; EGLN3; HIF1AN; TFRC; FOS; LDHA; VEGFA; LEP; BHLHE40;
Activation of BH3-only proteins	5	17	1.06157	3.93328	0.0066976	1	0.171929	0.553274	PMAIP1; TP53; BBC3; DYNLL2; DYNLL1;
Signal attenuation	4	11	0.849257	4.86383	0.00669987	1	0.171929	0.553274	CRK; INSR; IRS2; GRB10;
pyrimidine ribonucleotides de novo biosynthesis	4	11	0.849257	4.86383	0.00669987	1	0.171929	0.553274	CTPS1; NME4; NME6; CAD;
Intrinsic Pathway for Apoptosis	7	31	1.4862	3.01882	0.00683916	1	0.172844	0.556219	BCL2L1; CASP3; PMAIP1; TP53; BBC3; DYNLL2; DYNLL1;
p53 pathway	24	189	5.09554	1.6964	0.00707542	1	0.176146	0.566845	ARID3A; BCL2L1; BTG2; CDKN1A; DUSP1; E2F2; FAS; HIC1; MDM4; PMAIP1; PRDM1; RB1; STEAP3; TP53; YY1; DGCR8; RNF144B; SH2D1A; BCL2L2; CSNK1D; HDAC2; PERP; BBC3; RASSF1;
Neurotrophic factor-mediated Trk receptor signaling	15	101	3.18471	1.98444	0.00774207	1	0.189908	0.611132	CCND1; CRK; GIPC1; MAP3K2; NGF; NRAS; RASA1; YWHAE; FOS; GAB2; NGFR; SRF; ELK1; GAB1; RIT1;
TNF alpha/NF-kB	22	171	4.67091	1.71878	0.00834858	1	0.201818	0.649458	BCL7A; CAPN3; CASP3; CDC34; CHUK; DPF2; GTF2I; IKBKAP; IKBKE; MAP3K2; NKIRAS2; TAB2; TNFRSF1B; TXLNA; PPP6C; YWHAE; CASP2; HDAC2; PSMB5; CCAR2; GAB1; TNFRSF11A;
SLC-mediated transmembrane transport	29	247	6.15711	1.56839	0.00974081	1	0.23211	0.746938	HK2; SLC16A10; SLC1A4; SLC20A1; SLC2A12; SLC30A1; SLC30A6; SLC35D2; SLC4A4; SLC5A6; SLC5A9; SLC6A1; SLC6A15; SLC6A5; SLC8A2; SLC9A9; NUP153; SLC15A4; SLC2A4; SLC31A1; SLC43A2; SLC6A6; NUP155; SLC22A5; SLC35A3; SLC30A3; SLC4A5; SLC5A2; SLC7A2;
TGFBR	17	125	3.60934	1.81711	0.0113916	1	0.255552	0.822374	CCND1; CDC25A; CDKN1A; E2F5; PPP2R2A; PRKAR2A; RB1; SKIL; TGFBR3; TP53; CDK1; NUP153; FOS; KPNB1; ZEB2; TGFB1; SMAD6;
HIF-2-alpha transcription factor network	7	34	1.4862	2.75253	0.0115184	1	0.255552	0.822374	EGLN2; EGLN3; HIF1AN; EPAS1; VEGFA; BHLHE40; ELK1;
Zinc efflux and compartmentalization by the SLC30 family	3	7	0.636943	5.73416	0.0116255	1	0.255552	0.822374	SLC30A1; SLC30A6; SLC30A3;
TGF-beta receptor signaling	34	305	7.21868	1.48907	0.0116438	1	0.255552	0.822374	BCL2L1; CALM1; CASP3; CCND1; CDKN1A; COL1A2; DUSP1; DUSP16; E2F5; EEF2K; FASLG; IL10; MAP3K1; MEF2D; PIAS4; PPARGC1A; PPP2R2A; RALB; SKIL; TAB2; TGFBR1; TGFBR3; TP53; NUP153; PRKCE; YWHAE; FOS; HDAC2; KPNB1; TAOK3; FKBP8; GDI1; SRF; USF1;
Regulation of cytoplasmic and nuclear SMAD2/3 signaling	34	305	7.21868	1.48907	0.0116438	1	0.255552	0.822374	BCL2L1; CALM1; CASP3; CCND1; CDKN1A; COL1A2; DUSP1; DUSP16; E2F5; EEF2K; FASLG; IL10; MAP3K1; MEF2D; PIAS4; PPARGC1A; PPP2R2A; RALB; SKIL; TAB2; TGFBR1; TGFBR3; TP53; NUP153; PRKCE; YWHAE; FOS; HDAC2; KPNB1; TAOK3; FKBP8; GDI1; SRF; USF1;
Regulation of nuclear SMAD2/3 signaling	34	305	7.21868	1.48907	0.0116438	1	0.255552	0.822374	BCL2L1; CALM1; CASP3; CCND1; CDKN1A; COL1A2; DUSP1; DUSP16; E2F5; EEF2K; FASLG; IL10; MAP3K1; MEF2D; PIAS4; PPARGC1A; PPP2R2A; RALB; SKIL; TAB2; TGFBR1; TGFBR3; TP53; NUP153; PRKCE; YWHAE; FOS; HDAC2; KPNB1; TAOK3; FKBP8; GDI1; SRF; USF1;
IRS-mediated signalling	9	51	1.91083	2.3588	0.0123215	1	0.266912	0.858932	EEF2K; IRS2; NRAS; PRKAA2; PRKAB2; TSC1; CDK1; EIF4B; PRKAG1;
mTOR signalling	6	27	1.27389	2.97147	0.0130521	1	0.279114	0.898198	EEF2K; PRKAA2; PRKAB2; TSC1; EIF4B; PRKAG1;
p38 MAPK signaling pathway	23	189	4.88323	1.62575	0.0135264	1	0.285595	0.919056	BCL2L1; CALM1; CASP3; CCND1; DUSP1; DUSP16; EEF2K; FASLG; MAP3K1; MEF2D; PPARGC1A; RALB; TAB2; TP53; PRKCE; YWHAE; FOS; KPNB1; TAOK3; FKBP8; GDI1; SRF; USF1;
EGFR1	18	138	3.82166	1.74271	0.014159	1	0.295215	0.950013	ASAP1; CRK; HIP1; MAP3K2; NRAS; PKN2; RALB; RGS16; SOCS1; VAV3; WASL; CEBPA; NCK2; RASA1; FOS; EPN1; ELK1; GAB1;
ALK1 signaling events	35	321	7.431	1.45645	0.0145716	1	0.300067	0.965628	BCL2L1; CALM1; CASP3; CCND1; CDKN1A; COL1A2; DUSP1; DUSP16; E2F5; EEF2K; FASLG; IL10; MAP3K1; MEF2D; PIAS4; PPARGC1A; PPP2R2A; RALB; SKIL; TAB2; TGFBR1; TGFBR3; TP53; NUP153; PRKCE; YWHAE; FOS; HDAC2; KPNB1; TAOK3; FKBP8; GDI1; SRF; TGFB1; USF1;
Transmembrane transport of small molecules	40	378	8.49257	1.41347	0.0150012	1	0.305145	0.981969	ABCC10; ABCC5; ATP2A2; ATP2B4; HK2; PRKAR2A; SLC16A10; SLC1A4; SLC20A1; SLC2A12; SLC30A1; SLC30A6; SLC35D2; SLC4A4; SLC5A6; SLC5A9; SLC6A1; SLC6A15; SLC6A5; SLC8A2; SLC9A9; STEAP3; NUP153; SLC15A4; SLC2A4; SLC31A1; SLC43A2; SLC6A6; TFRC; NUP155; SLC22A5; SLC35A3; ATP8B2; SLC30A3; SLC4A5; SLC5A2; ABCC1; AQP2; ATP6V1G2; SLC7A2;
PKB-mediated events	6	28	1.27389	2.86538	0.0155907	1	0.305868	0.984295	EEF2K; PRKAA2; PRKAB2; TSC1; EIF4B; PRKAG1;
Ceramide signalling	2	3	0.424628	8.91766	0.0159536	1	0.305868	0.984295	NGF; NGFR;
NFG and proNGF binds to p75NTR	2	3	0.424628	8.91766	0.0159536	1	0.305868	0.984295	NGF; NGFR;
Na+-dependent glucose transporters	2	3	0.424628	8.91766	0.0159536	1	0.305868	0.984295	SLC5A9; SLC5A2;
p75NTR negatively regulates cell cycle via SC1	2	3	0.424628	8.91766	0.0159536	1	0.305868	0.984295	NGF; NGFR;
ALK1 pathway	35	324	7.431	1.44296	0.0166237	1	0.315095	1	BCL2L1; CALM1; CASP3; CCND1; CDKN1A; COL1A2; DUSP1; DUSP16; E2F5; EEF2K; FASLG; IL10; MAP3K1; MEF2D; PIAS4; PPARGC1A; PPP2R2A; RALB; SKIL; TAB2; TGFBR1; TGFBR3; TP53; NUP153; PRKCE; YWHAE; FOS; HDAC2; KPNB1; TAOK3; FKBP8; GDI1; SRF; TGFB1; USF1;
Role of DCC in regulating apoptosis	3	8	0.636943	5.01828	0.0175784	1	0.325823	1	CASP3; DAPK1; UNC5A;
Trk receptor signaling mediated by PI3K and PLC-gamma	10	63	2.12314	2.12151	0.0176411	1	0.325823	1	CCND1; MAP3K2; NGF; NRAS; YWHAE; FOS; SRF; ELK1; GAB1; RIT1;
BMP receptor signaling	26	226	5.52017	1.53686	0.0177757	1	0.325823	1	BCL2L1; CALM1; CASP3; CCND1; CHRD; DUSP1; DUSP16; EEF2K; FASLG; MAP3K1; MEF2D; PPARGC1A; RALB; TAB2; TP53; PRKCE; YWHAE; BMP2; FOS; KPNB1; TAOK3; FKBP8; GDI1; SRF; USF1; SMAD6;
Signaling events mediated by TCPTP	13	92	2.76008	1.88827	0.0187883	1	0.340595	1	BCL2L1; COL1A1; COL1A2; HMGA1; IL10; INSR; IRS2; ITGB3; PDGFB; SOCS1; KPNB1; VEGFA; GAB1;
E2F transcription factor network	11	73	2.33546	2.01385	0.01899	1	0.340595	1	CDC25A; CDKN1A; E2F2; E2F5; E2F6; HIC1; RB1; RRM2; YY1; CDK1; CEBPA;
PI3K Cascade	7	38	1.4862	2.46287	0.020876	1	0.363215	1	EEF2K; IRS2; PRKAA2; PRKAB2; TSC1; EIF4B; PRKAG1;
Regulatory RNA pathways	5	22	1.06157	3.03976	0.0209045	1	0.363215	1	AGO3; AGO4; POLR2D; TARBP2; DGCR8;
MicroRNA (miRNA) Biogenesis	5	22	1.06157	3.03976	0.0209045	1	0.363215	1	AGO3; AGO4; POLR2D; TARBP2; DGCR8;
Transport of glucose and other sugars, bile salts and organic acids, metal ions and amine compounds	13	94	2.76008	1.8481	0.0221321	1	0.38058	1	SLC2A12; SLC30A1; SLC30A6; SLC5A9; SLC6A1; SLC6A15; SLC6A5; SLC2A4; SLC31A1; SLC6A6; SLC22A5; SLC30A3; SLC5A2;
Downstream signal transduction	11	75	2.33546	1.96015	0.0228608	1	0.3891	1	CALM1; CDKN1A; CHUK; NRAS; PDGFB; PRKAR2A; RICTOR; CDK1; NCK2; PRKCE; RASA1;
Signaling by SCF-KIT	10	66	2.12314	2.0251	0.0238532	1	0.392947	1	CDKN1A; CHUK; NRAS; PTPRU; RICTOR; SH2B3; SOCS1; CDK1; GRB10; GAB2;
NCAM signaling for neurite out-growth	9	57	1.91083	2.11055	0.0245171	1	0.392947	1	CACNA1I; CACNB4; ITGB3; NRAS; AGRN; CDK1; NCAN; TLN1; FGFR1;
pyrimidine ribonucleotides interconversion	3	9	0.636943	4.46132	0.0249244	1	0.392947	1	CTPS1; NME4; NME6;
Adrenoceptors	3	9	0.636943	4.46132	0.0249244	1	0.392947	1	ADRB1; ADRB2; ADRB3;
glycerol degradation I	3	9	0.636943	4.46132	0.0249244	1	0.392947	1	GDPD1; GK5; GPCPD1;
Cyclin D associated events in G1	6	31	1.27389	2.58818	0.025207	1	0.392947	1	CCND1; CDKN1A; E2F2; E2F5; RB1; CDK1;
EPHA forward signaling	6	31	1.27389	2.58818	0.025207	1	0.392947	1	ARHGEF15; CRK; EPHA3; EPHA4; VAV3; EFNA3;
Amino acid transport across the plasma membrane	6	31	1.27389	2.58818	0.025207	1	0.392947	1	SLC16A10; SLC1A4; SLC6A15; SLC43A2; SLC6A6; SLC7A2;
G1 Phase	6	31	1.27389	2.58818	0.025207	1	0.392947	1	CCND1; CDKN1A; E2F2; E2F5; RB1; CDK1;
Regulation of AMPK activity via LKB1	4	16	0.849257	3.34483	0.0274061	1	0.415577	1	PRKAA2; PRKAB2; TSC1; PRKAG1;
Signalling to p38 via RIT and RIN	4	16	0.849257	3.34483	0.0274061	1	0.415577	1	NGF; NRAS; CDK1; RIT1;
Platelet calcium homeostasis	4	16	0.849257	3.34483	0.0274061	1	0.415577	1	ATP2A2; ATP2B4; P2RX1; SLC8A2;
NGF signalling via TRKA from the plasma membrane	14	107	2.9724	1.74838	0.0278044	1	0.417817	1	CALM1; CDKN1A; CHUK; CRK; IRS2; NGF; NRAS; PRKAR2A; RICTOR; AP2B1; CDK1; PRKCE; ELK1; RIT1;
Signaling by PDGF	11	78	2.33546	1.88477	0.029706	1	0.439928	1	CALM1; CDKN1A; CHUK; NRAS; PDGFB; PRKAR2A; RICTOR; CDK1; NCK2; PRKCE; RASA1;
Activation of PUMA and translocation to mitochondria	2	4	0.424628	6.6938	0.0303307	1	0.439928	1	TP53; BBC3;
glycerol degradation IV	2	4	0.424628	6.6938	0.0303307	1	0.439928	1	GK5; GPD2;
Activation of NOXA and translocation to mitochondria	2	4	0.424628	6.6938	0.0303307	1	0.439928	1	PMAIP1; TP53;
Transcriptional Regulation of White Adipocyte Differentiation	10	69	2.12314	1.93706	0.0315074	1	0.453055	1	CEBPD; MED6; MED8; PPARGC1A; CCNC; CEBPA; SLC2A4; CDK19; LEP; TGFB1;
ATM pathway	32	307	6.79406	1.39237	0.0335669	1	0.469514	1	ARID3A; BCL2L1; BTG2; CDC25A; CDKN1A; CEP164; DUSP1; E2F2; E2F5; E2F6; FAS; HIC1; MDM4; PMAIP1; PRDM1; RB1; RRM2; SMC1A; STEAP3; TP53; YY1; CDK1; CEBPA; DGCR8; RNF144B; SH2D1A; BCL2L2; CSNK1D; HDAC2; PERP; BBC3; RASSF1;
Reduction of cytosolic Ca++ levels	3	10	0.636943	4.01563	0.0336656	1	0.469514	1	ATP2A2; ATP2B4; SLC8A2;
p130Cas linkage to MAPK signaling for integrins	3	10	0.636943	4.01563	0.0336656	1	0.469514	1	CRK; ITGB3; TLN1;
Energy dependent regulation of mTOR by LKB1-AMPK	4	17	0.849257	3.14819	0.033778	1	0.469514	1	PRKAA2; PRKAB2; TSC1; PRKAG1;
Loss of Nlp from mitotic centrosomes	9	61	1.91083	1.97217	0.0363445	1	0.492867	1	CEP135; CEP164; CNTRL; CDK1; YWHAE; CSNK1D; TUBA1A; ACTR1A; DYNLL1;
Coregulation of Androgen receptor activity	9	61	1.91083	1.97217	0.0363445	1	0.492867	1	CCND1; HIP1; KDM3A; PIAS4; TMPRSS2; VAV3; LATS2; SRF; HNRNPA1;
Loss of proteins required for interphase microtubule organizationÃÂ from the centrosome	9	61	1.91083	1.97217	0.0363445	1	0.492867	1	CEP135; CEP164; CNTRL; CDK1; YWHAE; CSNK1D; TUBA1A; ACTR1A; DYNLL1;
Regulation of p38-alpha and p38-beta	19	164	4.03397	1.54786	0.0367375	1	0.494178	1	BCL2L1; CALM1; CASP3; DUSP1; DUSP16; FASLG; MAP3K1; MEF2D; PPARGC1A; RALB; TP53; PRKCE; YWHAE; FOS; KPNB1; FKBP8; GDI1; SRF; USF1;
Signalling by NGF	17	143	3.60934	1.5884	0.0377177	1	0.503305	1	CALM1; CDKN1A; CHUK; CRK; IRS2; NGF; NRAS; PRKAR2A; RICTOR; AP2B1; CDK1; PRKCE; YWHAE; ITGB3BP; NGFR; ELK1; RIT1;
Trk receptor signaling mediated by the MAPK pathway	6	34	1.27389	2.35988	0.0381324	1	0.5048	1	MAP3K2; NRAS; FOS; SRF; ELK1; RIT1;
Golgi Cisternae Pericentriolar Stack Reorganization	9	62	1.91083	1.94037	0.0398223	1	0.518935	1	CEP135; CEP164; CNTRL; CDK1; YWHAE; CSNK1D; TUBA1A; ACTR1A; DYNLL1;
Mitotic Prophase	9	62	1.91083	1.94037	0.0398223	1	0.518935	1	CEP135; CEP164; CNTRL; CDK1; YWHAE; CSNK1D; TUBA1A; ACTR1A; DYNLL1;
ARMS-mediated activation	4	18	0.849257	2.97339	0.0409392	1	0.525282	1	CRK; NGF; NRAS; CDK1;
Na+/Cl- dependent neurotransmitter transporters	4	18	0.849257	2.97339	0.0409392	1	0.525282	1	SLC6A1; SLC6A15; SLC6A5; SLC6A6;
p75(NTR)-mediated signaling	20	178	4.24628	1.50115	0.0431402	1	0.546263	1	CASP3; CCND1; CHUK; CRK; GIPC1; LINGO1; MAP3K2; NGF; NRAS; TP53; APP; RASA1; YWHAE; FOS; GAB2; NGFR; SRF; ELK1; GAB1; RIT1;
HIV-1 Nef: Negative effector of Fas and TNF-alpha	6	35	1.27389	2.29247	0.0432295	1	0.546263	1	CASP3; CHUK; FAS; FASLG; CASP2; CD247;
Transport of inorganic cations/anions and amino acids/oligopeptides	12	94	2.54777	1.70604	0.0468259	1	0.556812	1	SLC16A10; SLC1A4; SLC20A1; SLC4A4; SLC6A15; SLC8A2; SLC9A9; SLC15A4; SLC43A2; SLC6A6; SLC4A5; SLC7A2;
IL2-mediated signaling events	14	115	2.9724	1.62676	0.0473229	1	0.556812	1	BCL2L1; CALM1; CCND2; CHUK; FASLG; IRS2; NRAS; SOCS1; UGCG; PRKCE; RASA1; SGMS1; FOS; GAB2;
Integrins in angiogenesis	9	64	1.91083	1.87974	0.0474396	1	0.556812	1	CHUK; IGF1R; ITGB3; MAP3K1; VAV3; PIK3C2A; FOS; VEGFA; TLN1;
Host Interactions with Influenza Factors	2	5	0.424628	5.35771	0.0480701	1	0.556812	1	CPSF4; TGFB1;
Activation of BIM and translocation to mitochondria	2	5	0.424628	5.35771	0.0480701	1	0.556812	1	DYNLL2; DYNLL1;
AMPK inhibits chREBP transcriptional activation activity	2	5	0.424628	5.35771	0.0480701	1	0.556812	1	PRKAA2; PRKAB2;
Transmission across Electrical Synapses	2	5	0.424628	5.35771	0.0480701	1	0.556812	1	PANX2; GJD2;
FasL/ CD95L signaling	2	5	0.424628	5.35771	0.0480701	1	0.556812	1	FAS; FASLG;
S6K1 signalling	2	5	0.424628	5.35771	0.0480701	1	0.556812	1	EEF2K; EIF4B;
Electric Transmission Across Gap Junctions	2	5	0.424628	5.35771	0.0480701	1	0.556812	1	PANX2; GJD2;
IRS activation	2	5	0.424628	5.35771	0.0480701	1	0.556812	1	INSR; IRS2;
Axonal growth stimulation	2	5	0.424628	5.35771	0.0480701	1	0.556812	1	NGF; NGFR;
Amine ligand-binding receptors	6	36	1.27389	2.22881	0.048734	1	0.558584	1	ADRB1; ADRB2; ADRB3; HTR1E; HTR2C; DRD2;
Frs2-mediated activation	4	19	0.849257	2.81698	0.0488929	1	0.558584	1	CRK; NGF; NRAS; CDK1;
ATR signaling pathway	26	250	5.52017	1.38933	0.0530836	1	0.595576	1	ARID3A; BCL2L1; BTG2; CDC25A; CDKN1A; CEP164; DUSP1; E2F2; FAS; HIC1; MDM4; PMAIP1; PRDM1; RB1; STEAP3; TP53; YY1; DGCR8; RNF144B; SH2D1A; BCL2L2; CSNK1D; HDAC2; PERP; BBC3; RASSF1;
RhoA signaling pathway	22	205	4.67091	1.43373	0.053916	1	0.595576	1	ARHGEF15; ARHGEF7; BCL2L1; CCND1; COL24A1; CRK; DUSP1; LIMK2; MAP3K1; MSN; PKN2; PPARGC1A; RB1; RDX; VAV3; ARHGEF2; FOS; NCKAP1; JDP2; SRF; WASF2; TLN1;
Regulation of RhoA activity	22	205	4.67091	1.43373	0.053916	1	0.595576	1	ARHGEF15; ARHGEF7; BCL2L1; CCND1; COL24A1; CRK; DUSP1; LIMK2; MAP3K1; MSN; PKN2; PPARGC1A; RB1; RDX; VAV3; ARHGEF2; FOS; NCKAP1; JDP2; SRF; WASF2; TLN1;
RAC1 signaling pathway	22	205	4.67091	1.43373	0.053916	1	0.595576	1	ARHGEF15; ARHGEF7; BCL2L1; CCND1; COL24A1; CRK; DUSP1; LIMK2; MAP3K1; MSN; PKN2; PPARGC1A; RB1; RDX; VAV3; ARHGEF2; FOS; NCKAP1; JDP2; SRF; WASF2; TLN1;
Regulation of RAC1 activity	22	205	4.67091	1.43373	0.053916	1	0.595576	1	ARHGEF15; ARHGEF7; BCL2L1; CCND1; COL24A1; CRK; DUSP1; LIMK2; MAP3K1; MSN; PKN2; PPARGC1A; RB1; RDX; VAV3; ARHGEF2; FOS; NCKAP1; JDP2; SRF; WASF2; TLN1;
Downstream signaling of activated FGFR	9	66	1.91083	1.82279	0.0559668	1	0.610148	1	CALM1; CDKN1A; CHUK; NRAS; PRKAR2A; RICTOR; CDK1; PRKCE; GAB1;
HIF-1-alpha transcription factor network	9	66	1.91083	1.82279	0.0559668	1	0.610148	1	EDN1; HK2; EGLN3; TFRC; FOS; LDHA; VEGFA; LEP; BHLHE40;
Prolonged ERK activation events	4	20	0.849257	2.6762	0.0576345	1	0.624249	1	CRK; NGF; NRAS; CDK1;
Axon guidance	23	219	4.88323	1.40305	0.0604754	1	0.64872	1	CACNA1I; CACNB4; CLASP2; DPYSL3; ITGB3; NGF; NRAS; PLXNC1; PLXND1; UNC5A; WASL; ABLIM1; AGRN; AP2B1; CDK1; NCK2; NUMB; SEMA6D; ROBO3; SEMA3A; NCAN; TLN1; FGFR1;
Signaling by EGFR	12	98	2.54777	1.63642	0.0609933	1	0.64872	1	ARHGEF7; CALM1; CDKN1A; CHUK; NRAS; PRKAR2A; RICTOR; AP2B1; CDK1; PRKCE; EPN1; GAB1;
Insulin-mediated glucose transport	5	29	1.06157	2.30628	0.0614495	1	0.64872	1	CALM1; INSR; SLC2A4; YWHAE; VAMP2;
Osteopontin-mediated events	5	29	1.06157	2.30628	0.0614495	1	0.64872	1	CHUK; ITGB3; MAP3K1; VAV3; FOS;
Amino acid and oligopeptide SLC transporters	7	48	1.4862	1.94988	0.0643556	1	0.675127	1	SLC16A10; SLC1A4; SLC6A15; SLC15A4; SLC43A2; SLC6A6; SLC7A2;
Cell death signalling via NRAGE, NRIF and NADE	4	21	0.849257	2.54882	0.0671527	1	0.682992	1	NGF; YWHAE; ITGB3BP; NGFR;
Glutamate Binding, Activation of AMPA Receptors and Synaptic Plasticity	4	21	0.849257	2.54882	0.0671527	1	0.682992	1	CACNG4; AP2B1; CAMK2D; CACNG8;
G0 and Early G1	4	21	0.849257	2.54882	0.0671527	1	0.682992	1	CDC25A; DYRK1A; E2F5; CDK1;
Trafficking of AMPA receptors	4	21	0.849257	2.54882	0.0671527	1	0.682992	1	CACNG4; AP2B1; CAMK2D; CACNG8;
PDGFR-alpha signaling pathway	4	21	0.849257	2.54882	0.0671527	1	0.682992	1	CRK; FOS; SRF; ELK1;
Cyclin B2 mediated events	2	6	0.424628	4.46625	0.0685896	1	0.688151	1	CDC25A; CDK1;
Neuronal System	20	188	4.24628	1.42131	0.0687243	1	0.688151	1	CACNG4; CALM1; GNAL; GNG5; GRIK2; KCNA6; KCNC1; KCNC2; KCNJ11; KCNQ4; PANX2; SLC6A1; SYT1; SYT2; AP2B1; CAMK2D; GABBR1; GJD2; CACNG8; VAMP2;
PI3K/AKT activation	5	30	1.06157	2.22943	0.069409	1	0.688151	1	CDKN1A; CHUK; IRS2; NGF; RICTOR;
Signalling to ERKs	5	30	1.06157	2.22943	0.069409	1	0.688151	1	CRK; NGF; NRAS; CDK1; RIT1;
IL1-mediated signaling events	24	234	5.09554	1.37018	0.0697227	1	0.688151	1	BCL2L1; CALM1; CASP3; CCND1; CHUK; DUSP1; DUSP16; EEF2K; FASLG; MAP3K1; MEF2D; PPARGC1A; RALB; TAB2; TP53; PRKCE; YWHAE; FOS; KPNB1; TAOK3; FKBP8; GDI1; SRF; USF1;
ATF-2 transcription factor network	8	59	1.69851	1.81271	0.071142	1	0.698029	1	BCL2L1; CCND1; COL24A1; DUSP1; PPARGC1A; RB1; FOS; JDP2;
BoNT Light Chain Types B, D, and F cleave VAMP/Synaptobrevin	1	1	0.212314	13.3543	0.0748808	1	0.717822	1	VAMP2;
NGF processing	1	1	0.212314	13.3543	0.0748808	1	0.717822	1	NGF;
ascorbate recycling (cytosolic)	1	1	0.212314	13.3543	0.0748808	1	0.717822	1	GLRX;
Biotin metabolism	1	1	0.212314	13.3543	0.0748808	1	0.717822	1	SLC5A6;
Centrosome maturation	9	70	1.91083	1.71864	0.0758465	1	0.718818	1	CEP135; CEP164; CNTRL; CDK1; YWHAE; CSNK1D; TUBA1A; ACTR1A; DYNLL1;
Recruitment of mitotic centrosome proteins and complexes	9	70	1.91083	1.71864	0.0758465	1	0.718818	1	CEP135; CEP164; CNTRL; CDK1; YWHAE; CSNK1D; TUBA1A; ACTR1A; DYNLL1;
Pyruvate metabolism and Citric Acid (TCA) cycle	5	31	1.06157	2.15753	0.0779094	1	0.734197	1	DLST; IDH2; PDHB; SUCLG2; PDK2;
Regulation of nuclear beta catenin signaling and target gene transcription	15	135	3.18471	1.48469	0.0788066	1	0.73848	1	CCND1; CCND2; HIP1; IGF2BP1; KDM3A; PIAS4; SALL4; TMPRSS2; VAV3; LATS2; YWHAE; TNIK; HDAC2; SRF; HNRNPA1;
Apoptosis	17	158	3.60934	1.43761	0.081436	1	0.749785	1	BCL2L1; CASP3; CCND1; DAPK1; FAS; FASLG; PMAIP1; TP53; UNC5A; PSMB11; PSMB2; KPNB1; PSMB5; PSME1; BBC3; DYNLL2; DYNLL1;
guanosine nucleotides de novo biosynthesis	3	14	0.636943	2.86913	0.0818111	1	0.749785	1	NME4; NME6; RRM2;
NRIF signals cell death from the nucleus	3	14	0.636943	2.86913	0.0818111	1	0.749785	1	NGF; ITGB3BP; NGFR;
pyrimidine deoxyribonucleotides de novo biosynthesis	3	14	0.636943	2.86913	0.0818111	1	0.749785	1	NME4; NME6; RRM2;
Recycling pathway of L1	5	32	1.06157	2.09013	0.0869424	1	0.792459	1	ITGB3; NGF; AP2B1; NUMB; TLN1;
NCAM1 interactions	4	23	0.849257	2.32728	0.0884436	1	0.80176	1	CACNA1I; CACNB4; AGRN; NCAN;
IL4-mediated signaling events	8	62	1.69851	1.72501	0.0895505	1	0.806657	1	BCL2L1; COL1A1; COL1A2; HMGA1; IL10; IRS2; ITGB3; SOCS1;
Glypican 3 network	21	206	4.4586	1.36194	0.089951	1	0.806657	1	CCND1; CCND2; CHD7; FZD4; HIP1; IGF2BP1; KDM3A; KREMEN1; PIAS4; SALL4; TAB2; TMPRSS2; VAV3; FGF7; LATS2; YWHAE; TNIK; CSNK1D; HDAC2; SRF; HNRNPA1;
Chemokine receptors bind chemokines	6	42	1.27389	1.91048	0.0904731	1	0.807001	1	CCL3; CCL3L1; CCL3L3; CCL7; CCR7; CXCR5;
Role of Calcineurin-dependent NFAT signaling in lymphocytes	11	95	2.33546	1.54753	0.0967504	1	0.841043	1	BCL2L1; CALM1; CASP3; FASLG; MAP3K1; MEF2D; PRKCE; YWHAE; FOS; KPNB1; FKBP8;
Signaling by FGFR	11	95	2.33546	1.54753	0.0967504	1	0.841043	1	CALM1; CDKN1A; CHUK; NRAS; PRKAR2A; RICTOR; CDK1; FGF7; PRKCE; GAB1; FGFR1;
Netrin mediated repulsion signals	3	15	0.636943	2.67798	0.0968107	1	0.841043	1	ITGB3; UNC5A; TLN1;
CDP-diacylglycerol biosynthesis I	3	15	0.636943	2.67798	0.0968107	1	0.841043	1	AGPAT6; AGPAT9; MBOAT2;
SOS-mediated signalling	3	15	0.636943	2.67798	0.0968107	1	0.841043	1	IRS2; NRAS; CDK1;
EphrinA-EPHA pathway	6	43	1.27389	1.86606	0.0988694	1	0.854478	1	ARHGEF15; CRK; EPHA3; EPHA4; VAV3; EFNA3;
Syndecan-4-mediated signaling events	21	209	4.4586	1.34239	0.100762	1	0.866344	1	CCND1; CCND2; CHD7; GIPC1; HIP1; IGF2BP1; KDM3A; PIAS4; SALL4; TAB2; THBS1; TMPRSS2; VAV3; LATS2; YWHAE; TNIK; CSNK1D; HDAC2; SRF; FGFR1; HNRNPA1;
Validated transcriptional targets of TAp63 isoforms	7	54	1.4862	1.73327	0.106134	1	0.907853	1	AEN; CDKN1A; CHUK; FAS; PMAIP1; PERP; BBC3;
Downstream signaling in na&#xef;ve CD8+ T cells	8	65	1.69851	1.64541	0.110465	1	0.921166	1	CALM1; FASLG; NRAS; PRKCE; FOS; CD247; CD8A; ELK1;
Wnt signaling network	20	200	4.24628	1.33603	0.111141	1	0.921166	1	CCND1; CCND2; CHD7; FZD4; HIP1; IGF2BP1; KDM3A; KREMEN1; PIAS4; SALL4; TAB2; TMPRSS2; VAV3; LATS2; YWHAE; TNIK; CSNK1D; HDAC2; SRF; HNRNPA1;
Metal ion SLC transporters	4	25	0.849257	2.14117	0.112563	1	0.921166	1	SLC30A1; SLC30A6; SLC31A1; SLC30A3;
phosphatidylglycerol biosynthesis II (non-plastidic)	3	16	0.636943	2.51071	0.112827	1	0.921166	1	AGPAT6; AGPAT9; MBOAT2;
Circadian rhythm pathway	3	16	0.636943	2.51071	0.112827	1	0.921166	1	CRY2; WDR5; BHLHE40;
Other semaphorin interactions	3	16	0.636943	2.51071	0.112827	1	0.921166	1	PLXNC1; PLXND1; SEMA6D;
SHC-related events	3	16	0.636943	2.51071	0.112827	1	0.921166	1	INSR; NRAS; CDK1;
Hedgehog	3	16	0.636943	2.51071	0.112827	1	0.921166	1	DYRK1A; CDK1; HHIP;
Thromboxane signalling through TP receptor	2	8	0.424628	3.35108	0.115974	1	0.921166	1	GNA13; TBXA2R;
Apoptosis induced DNA fragmentation	2	8	0.424628	3.35108	0.115974	1	0.921166	1	CASP3; KPNB1;
Import of palmitoyl-CoA into the mitochondrial matrix	2	8	0.424628	3.35108	0.115974	1	0.921166	1	PRKAA2; PRKAB2;
Transport of nucleotide sugars	2	8	0.424628	3.35108	0.115974	1	0.921166	1	SLC35D2; SLC35A3;
Activation of DNA fragmentation factor	2	8	0.424628	3.35108	0.115974	1	0.921166	1	CASP3; KPNB1;
NRAGE signals death through JNK	2	8	0.424628	3.35108	0.115974	1	0.921166	1	NGF; NGFR;
p75NTR regulates axonogenesis	2	8	0.424628	3.35108	0.115974	1	0.921166	1	NGF; NGFR;
Canonical Wnt signaling pathway	16	155	3.39703	1.37928	0.1171	1	0.925699	1	CCND1; CCND2; HIP1; IGF2BP1; KDM3A; PIAS4; SALL4; TMPRSS2; VAV3; LATS2; YWHAE; TNIK; CSNK1D; HDAC2; SRF; HNRNPA1;
Regulation of retinoblastoma protein	8	66	1.69851	1.62048	0.117982	1	0.928271	1	CCND1; CCND2; CDKN1A; CEBPD; E2F2; PAX3; RB1; CEBPA;
TCR signaling in na&#xef;ve CD4+ T cells	14	133	2.9724	1.40661	0.121609	1	0.952316	1	CALM1; CD86; CHUK; CRK; FASLG; MAP3K1; NRAS; RASGRP1; CD28; PRKCE; FOS; GAB2; CD247; ELK1;
IL12-mediated signaling events	12	111	2.54777	1.44478	0.12526	1	0.958039	1	CCL3; CD86; CHUK; FASLG; IL13; SOCS1; CD28; FOS; IRF1; TGFB1; CD247; CD8A;
BCR signaling pathway	8	67	1.69851	1.5963	0.125765	1	0.958039	1	CALM1; CHUK; MAP3K1; PPP3CA; RASA1; FOS; ELK1; PPP3CB;
N-cadherin signaling events	24	251	5.09554	1.27739	0.126358	1	0.958039	1	CALM1; CASP3; CCND1; CCND2; DAGLA; HIP1; IGF1R; IGF2BP1; KDM3A; PIAS4; SALL4; TMPRSS2; VAV3; GNA13; LATS2; YWHAE; TNIK; CSNK1D; FOS; HDAC2; SRF; GAB1; FGFR1; HNRNPA1;
GABA synthesis, release, reuptake and degradation	3	17	0.636943	2.36311	0.129766	1	0.958039	1	SLC6A1; SYT1; VAMP2;
Zinc transporters	3	17	0.636943	2.36311	0.129766	1	0.958039	1	SLC30A1; SLC30A6; SLC30A3;
Regulation of Telomerase	8	68	1.69851	1.57283	0.13381	1	0.958039	1	CCND1; MXD1; YWHAE; FOS; HDAC2; IRF1; TGFB1; PARP2;
Noncanonical Wnt signaling pathway	18	182	3.82166	1.32142	0.135418	1	0.958039	1	CCND1; CCND2; CHD7; HIP1; IGF2BP1; KDM3A; PIAS4; SALL4; TAB2; TMPRSS2; VAV3; LATS2; YWHAE; TNIK; CSNK1D; HDAC2; SRF; HNRNPA1;
IL6-mediated signaling events	6	47	1.27389	1.70728	0.136336	1	0.958039	1	BCL2L1; CEBPD; FOS; IRF1; GAB2; GAB1;
The role of Nef in HIV-1 replication and disease pathogenesis	4	27	0.849257	1.98263	0.139242	1	0.958039	1	AP1S1; AP2B1; CD28; CD247;
PI-3K cascade	4	27	0.849257	1.98263	0.139242	1	0.958039	1	CDKN1A; CHUK; RICTOR; GAB1;
AKT phosphorylates targets in the cytosol	2	9	0.424628	2.97915	0.141988	1	0.958039	1	CDKN1A; CHUK;
Serotonin Neurotransmitter Release Cycle	2	9	0.424628	2.97915	0.141988	1	0.958039	1	SYT1; VAMP2;
Regulation of pyruvate dehydrogenase (PDH) complex	2	9	0.424628	2.97915	0.141988	1	0.958039	1	PDHB; PDK2;
Activation of the AP-1 family of transcription factors	2	9	0.424628	2.97915	0.141988	1	0.958039	1	FOS; ELK1;
Effects of Botulinum toxin	2	9	0.424628	2.97915	0.141988	1	0.958039	1	SYT1; VAMP2;
Caspase-8 is formed from procaspase-8	2	9	0.424628	2.97915	0.141988	1	0.958039	1	FAS; FASLG;
Regulation of KIT signaling	2	9	0.424628	2.97915	0.141988	1	0.958039	1	SH2B3; SOCS1;
Bicarbonate transporters	2	9	0.424628	2.97915	0.141988	1	0.958039	1	SLC4A4; SLC4A5;
Dopamine Neurotransmitter Release Cycle	2	9	0.424628	2.97915	0.141988	1	0.958039	1	SYT1; VAMP2;
Activation of Pro-Caspase 8	2	9	0.424628	2.97915	0.141988	1	0.958039	1	FAS; FASLG;
Vitamin B5 (pantothenate) metabolism	2	9	0.424628	2.97915	0.141988	1	0.958039	1	SLC5A6; PANK1;
Posttranslational regulation of adherens junction stability and dissassembly	22	231	4.67091	1.27236	0.142827	1	0.958039	1	CASP3; CCND1; CCND2; HIP1; IGF1R; IGF2BP1; KDM3A; PIAS4; SALL4; TMPRSS2; VAV3; GNA13; LATS2; YWHAE; TNIK; CSNK1D; FOS; HDAC2; SRF; GAB1; FGFR1; HNRNPA1;
Activation of Na-permeable Kainate Receptors	1	2	0.212314	6.71037	0.144165	1	0.958039	1	GRIK2;
Inhibition of Host mRNA Processing and RNA Silencing	1	2	0.212314	6.71037	0.144165	1	0.958039	1	CPSF4;
Ionotropic activity of Kainate Receptors	1	2	0.212314	6.71037	0.144165	1	0.958039	1	GRIK2;
uridine-5'-phosphate biosynthesis	1	2	0.212314	6.71037	0.144165	1	0.958039	1	CAD;
glutathione biosynthesis	1	2	0.212314	6.71037	0.144165	1	0.958039	1	GCLM;
Influenza Virus Induced Apoptosis	1	2	0.212314	6.71037	0.144165	1	0.958039	1	TGFB1;
glycine degradation (creatine biosynthesis)	1	2	0.212314	6.71037	0.144165	1	0.958039	1	GATM;
Estrogen biosynthesis	1	2	0.212314	6.71037	0.144165	1	0.958039	1	CYP19A1;
glycine biosynthesis I	1	2	0.212314	6.71037	0.144165	1	0.958039	1	SHMT2;
itaconate degradation	1	2	0.212314	6.71037	0.144165	1	0.958039	1	SUCLG2;
FGFR1c ligand binding and activation	1	2	0.212314	6.71037	0.144165	1	0.958039	1	FGFR1;
TRKA activation by NGF	1	2	0.212314	6.71037	0.144165	1	0.958039	1	NGF;
Nef mediated downregulation of CD28 cell surface expression	1	2	0.212314	6.71037	0.144165	1	0.958039	1	CD28;
Glypican 2 network	1	2	0.212314	6.71037	0.144165	1	0.958039	1	GPC2;
Interactions of Tat with host cellular proteins	1	2	0.212314	6.71037	0.144165	1	0.958039	1	CCNT1;
glycerol-3-phosphate shuttle	1	2	0.212314	6.71037	0.144165	1	0.958039	1	GPD2;
eNOS activation and regulation	3	18	0.636943	2.2319	0.147532	1	0.96503	1	CALM1; WASL; GCH1;
Metabolism of nitric oxide	3	18	0.636943	2.2319	0.147532	1	0.96503	1	CALM1; WASL; GCH1;
Activated AMPK stimulates fatty-acid oxidation in muscle	3	18	0.636943	2.2319	0.147532	1	0.96503	1	PRKAA2; PRKAB2; PRKAG1;
Growth hormone receptor signaling	3	18	0.636943	2.2319	0.147532	1	0.96503	1	GHR; IRS2; SOCS1;
IL2 signaling events mediated by STAT5	4	28	0.849257	1.91184	0.153442	1	0.992023	1	BCL2L1; CCND2; FASLG; GAB2;
E2F mediated regulation of DNA replication	4	28	0.849257	1.91184	0.153442	1	0.992023	1	CDC25A; RB1; RRM2; CDK1;
Platelet degranulation	4	28	0.849257	1.91184	0.153442	1	0.992023	1	CALM1; CALU; HABP4; TLN1;
FoxO family signaling	6	49	1.27389	1.63761	0.157242	1	1	1	CHUK; FASLG; RALB; YWHAE; FBXO32; CSNK1D;
EphrinB-EPHB pathway	7	60	1.4862	1.55997	0.159388	1	1	1	CRK; ITGB3; ITSN1; NRAS; WASL; NCK2; RASA1;
Response to elevated platelet cytosolic Ca2+	5	39	1.06157	1.71507	0.163868	1	1	1	CALM1; CALU; HABP4; AP2B1; TLN1;
Citric acid cycle (TCA cycle)	3	19	0.636943	2.11449	0.166026	1	1	1	DLST; IDH2; SUCLG2;
Amine compound SLC transporters	4	29	0.849257	1.84594	0.168161	1	1	1	SLC6A1; SLC6A15; SLC6A5; SLC6A6;
S1P3 pathway	4	29	0.849257	1.84594	0.168161	1	1	1	ITGB3; PDGFB; GNA13; VEGFA;
Signaling mediated by p38-alpha and p38-beta	6	50	1.27389	1.60487	0.168191	1	1	1	PPARGC1A; TP53; YWHAE; GDI1; SRF; USF1;
Host Interactions of HIV factors	14	141	2.9724	1.32681	0.168937	1	1	1	AP1S1; HMGA1; SLC25A4; AP2B1; CCNT1; CD28; NUP153; PSMB11; PSMB2; NUP155; KPNB1; PSMB5; PSME1; CD247;
TRAF3-dependent IRF activation pathway	2	10	0.424628	2.68153	0.169069	1	1	1	IKBKE; SIKE1;
E2F-enabled inhibition of pre-replication complex formation	2	10	0.424628	2.68153	0.169069	1	1	1	CDC25A; CDK1;
SLBP independent Processing of Histone Pre-mRNAs	2	10	0.424628	2.68153	0.169069	1	1	1	LSM11; ZNF473;
Synthesis of bile acids and bile salts via 24-hydroxycholesterol	2	10	0.424628	2.68153	0.169069	1	1	1	CYP46A1; AKR1D1;
DCC mediated attractive signaling	2	10	0.424628	2.68153	0.169069	1	1	1	WASL; ABLIM1;
GRB2:SOS provides linkage to MAPK signaling for Intergrins	2	10	0.424628	2.68153	0.169069	1	1	1	ITGB3; TLN1;
Pyruvate metabolism	2	10	0.424628	2.68153	0.169069	1	1	1	PDHB; PDK2;
C-MYB transcription factor network	9	84	1.91083	1.43224	0.175071	1	1	1	CCND1; CDKN1A; CEBPD; COL1A2; NRAS; PPP3CA; TAB2; CEBPA; PAX5;
EPHB forward signaling	5	40	1.06157	1.67221	0.176578	1	1	1	CRK; ITSN1; NRAS; WASL; RASA1;
E-cadherin signaling in the nascent adherens junction	25	275	5.30786	1.21447	0.17843	1	1	1	CASP3; CCND1; CCND2; CRK; HIP1; IGF1R; IGF2BP1; KDM3A; PIAS4; SALL4; TMPRSS2; VAV3; GNA13; LATS2; YWHAE; TNIK; CSNK1D; FOS; HDAC2; NCKAP1; SRF; WASF2; GAB1; FGFR1; HNRNPA1;
Stabilization and expansion of the E-cadherin adherens junction	25	275	5.30786	1.21447	0.17843	1	1	1	CASP3; CCND1; CCND2; CRK; HIP1; IGF1R; IGF2BP1; KDM3A; PIAS4; SALL4; TMPRSS2; VAV3; GNA13; LATS2; YWHAE; TNIK; CSNK1D; FOS; HDAC2; NCKAP1; SRF; WASF2; GAB1; FGFR1; HNRNPA1;
G2/M Transition	10	96	2.12314	1.39232	0.179881	1	1	1	CDC25A; CEP135; CEP164; CNTRL; CDK1; YWHAE; CSNK1D; TUBA1A; ACTR1A; DYNLL1;
PLC-gamma1 signalling	4	30	0.849257	1.78443	0.183354	1	1	1	CALM1; NGF; PRKAR2A; PRKCE;
Regulation of Androgen receptor activity	11	108	2.33546	1.36127	0.183383	1	1	1	APPBP2; CCND1; HIP1; KDM3A; PIAS4; TMPRSS2; VAV3; CEBPA; LATS2; SRF; HNRNPA1;
Integrin alphaIIb beta3 signaling	3	20	0.636943	2.00882	0.185154	1	1	1	CRK; ITGB3; TLN1;
Nef-mediates down modulation of cell surface receptors by recruiting them to clathrin adapters	3	20	0.636943	2.00882	0.185154	1	1	1	AP1S1; AP2B1; CD28;
Validated targets of C-MYC transcriptional repression	7	63	1.4862	1.4857	0.189816	1	1	1	CCND1; CDKN1A; CEBPD; COL1A2; CEBPA; ZFP36L1; CLU;
Caspase cascade in apoptosis	6	52	1.27389	1.54315	0.191003	1	1	1	CASP3; CFL2; MAP3K1; APP; CASP2; LMNB2;
Transmission across Chemical Synapses	12	121	2.54777	1.32539	0.193376	1	1	1	CACNG4; CALM1; GNAL; GNG5; GRIK2; SLC6A1; SYT1; AP2B1; CAMK2D; GABBR1; CACNG8; VAMP2;
Regulation of Apoptosis	8	75	1.69851	1.42605	0.196899	1	1	1	CASP3; CCND1; DAPK1; UNC5A; PSMB11; PSMB2; PSMB5; PSME1;
SLBP Dependent Processing of Replication-Dependent Histone Pre-mRNAs	2	11	0.424628	2.43798	0.196911	1	1	1	LSM11; ZNF473;
Glutamate Neurotransmitter Release Cycle	2	11	0.424628	2.43798	0.196911	1	1	1	SYT1; VAMP2;
RAF/MAP kinase cascade	2	11	0.424628	2.43798	0.196911	1	1	1	NRAS; CDK1;
Acetylcholine Neurotransmitter Release Cycle	2	11	0.424628	2.43798	0.196911	1	1	1	SYT1; VAMP2;
Signaling mediated by p38-gamma and p38-delta	2	11	0.424628	2.43798	0.196911	1	1	1	CCND1; EEF2K;
Norepinephrine Neurotransmitter Release Cycle	2	11	0.424628	2.43798	0.196911	1	1	1	SYT1; VAMP2;
mTORC1-mediated signalling	2	11	0.424628	2.43798	0.196911	1	1	1	EEF2K; EIF4B;
S6K1-mediated signalling	2	11	0.424628	2.43798	0.196911	1	1	1	EEF2K; EIF4B;
Retrograde neurotrophin signalling	2	11	0.424628	2.43798	0.196911	1	1	1	NGF; AP2B1;
HIV-1 elongation arrest and recovery	4	31	0.849257	1.72689	0.198975	1	1	1	POLR2D; CCNT1; SUPT16H; CCNT2;
Pausing and recovery of HIV-1 elongation	4	31	0.849257	1.72689	0.198975	1	1	1	POLR2D; CCNT1; SUPT16H; CCNT2;
Pausing and recovery of elongation	4	31	0.849257	1.72689	0.198975	1	1	1	POLR2D; CCNT1; SUPT16H; CCNT2;
Elongation arrest and recovery	4	31	0.849257	1.72689	0.198975	1	1	1	POLR2D; CCNT1; SUPT16H; CCNT2;
M Phase	15	158	3.18471	1.26858	0.202794	1	1	1	AHCTF1; CDCA8; CEP135; CEP164; CNTRL; KIF2A; SMC1A; CDK1; YWHAE; CSNK1D; ITGB3BP; TUBA1A; ACTR1A; DYNLL1; NSL1;
E-cadherin signaling events	25	280	5.30786	1.19278	0.202976	1	1	1	CASP3; CCND1; CCND2; CRK; HIP1; IGF1R; IGF2BP1; KDM3A; PIAS4; SALL4; TMPRSS2; VAV3; GNA13; LATS2; YWHAE; TNIK; CSNK1D; FOS; HDAC2; NCKAP1; SRF; WASF2; GAB1; FGFR1; HNRNPA1;
JNK signaling in the CD4+ TCR pathway	5	42	1.06157	1.5926	0.203049	1	1	1	CALM1; CRK; FASLG; MAP3K1; FOS;
Ras signaling in the CD4+ TCR pathway	5	42	1.06157	1.5926	0.203049	1	1	1	CALM1; FASLG; NRAS; FOS; ELK1;
Mitochondrial tRNA aminoacylation	3	21	0.636943	1.91321	0.204821	1	1	1	MARS2; QARS; WARS2;
Signalling to RAS	3	21	0.636943	1.91321	0.204821	1	1	1	NGF; NRAS; CDK1;
PIP3 activates AKT signaling	3	21	0.636943	1.91321	0.204821	1	1	1	CDKN1A; CHUK; RICTOR;
Mitotic G2-G2/M phases	10	99	2.12314	1.35013	0.205125	1	1	1	CDC25A; CEP135; CEP164; CNTRL; CDK1; YWHAE; CSNK1D; TUBA1A; ACTR1A; DYNLL1;
G1/S DNA Damage Checkpoints	8	76	1.69851	1.40729	0.206786	1	1	1	CCND1; CDC25A; CDKN1A; TP53; PSMB11; PSMB2; PSMB5; PSME1;
Arachidonate production from DAG	1	3	0.212314	4.48101	0.208271	1	1	1	DAGLA;
Cam-PDE 1 activation	1	3	0.212314	4.48101	0.208271	1	1	1	CALM1;
Phosphorylation of proteins involved in the G2/M transition by Cyclin A:Cdc2 complexes	1	3	0.212314	4.48101	0.208271	1	1	1	CDK1;
ERK1 activation	1	3	0.212314	4.48101	0.208271	1	1	1	CDK1;
FGFR1c and Klotho ligand binding and activation	1	3	0.212314	4.48101	0.208271	1	1	1	FGFR1;
SHC activation	1	3	0.212314	4.48101	0.208271	1	1	1	INSR;
Galactose catabolism	1	3	0.212314	4.48101	0.208271	1	1	1	GALE;
Autointegration results in viral DNA circles	1	3	0.212314	4.48101	0.208271	1	1	1	HMGA1;
Inhibition of TSC complex formation by PKB	1	3	0.212314	4.48101	0.208271	1	1	1	TSC1;
Proteolytic cleavage of SNARE complex proteins	1	3	0.212314	4.48101	0.208271	1	1	1	VAMP2;
NS1 Mediated Effects on Host Pathways	1	3	0.212314	4.48101	0.208271	1	1	1	CPSF4;
Signalling to STAT3	1	3	0.212314	4.48101	0.208271	1	1	1	NGF;
Creatine metabolism	1	3	0.212314	4.48101	0.208271	1	1	1	GATM;
BH3-only proteins associate with and inactivate anti-apoptotic BCL-2 members	1	3	0.212314	4.48101	0.208271	1	1	1	BCL2L1;
tetrahydrobiopterin biosynthesis I	1	3	0.212314	4.48101	0.208271	1	1	1	GCH1;
tetrahydrobiopterin biosynthesis II	1	3	0.212314	4.48101	0.208271	1	1	1	GCH1;
Stimulation of the cell death response by PAK-2p34	1	3	0.212314	4.48101	0.208271	1	1	1	CASP3;
Activation of BMF and translocation to mitochondria	1	3	0.212314	4.48101	0.208271	1	1	1	DYNLL2;
Vpr-mediated induction of apoptosis by mitochondrial outer membrane permeabilization	1	3	0.212314	4.48101	0.208271	1	1	1	SLC25A4;
Toll Like Receptor 9 (TLR9) Cascade	7	65	1.4862	1.43999	0.211312	1	1	1	CHUK; EEA1; MAP3K1; TAB2; CDK1; FOS; ELK1;
GAB1 signalosome	4	32	0.849257	1.67294	0.21498	1	1	1	CDKN1A; CHUK; RICTOR; GAB1;
ErbB4 signaling events	4	32	0.849257	1.67294	0.21498	1	1	1	HBEGF; TAB2; CBFA2T3; NRG1;
Neurotransmitter Receptor Binding And Downstream Transmission In The Postsynaptic Cell	9	89	1.91083	1.35178	0.220477	1	1	1	CACNG4; CALM1; GNAL; GNG5; GRIK2; AP2B1; CAMK2D; GABBR1; CACNG8;
Epithelial-to-mesenchymal transition	17	185	3.60934	1.22781	0.221383	1	1	1	ANGPTL2; COL14A1; COL15A1; DPYSL3; ISLR; MSN; PLEKHO1; PLXNC1; RUNX1T1; SH2B3; KIAA1462; QKI; SPARC; TUBA1A; ZEB2; TMEM158; SPOCK1;
Facilitative Na+-independent glucose transporters	2	12	0.424628	2.23498	0.225251	1	1	1	SLC2A12; SLC2A4;
Tetrahydrobiopterin (BH4) synthesis, recycling, salvage and regulation	2	12	0.424628	2.23498	0.225251	1	1	1	CALM1; GCH1;
valine degradation I	2	12	0.424628	2.23498	0.225251	1	1	1	BCAT1; HIBCH;
Serotonin receptors	2	12	0.424628	2.23498	0.225251	1	1	1	HTR1E; HTR2C;
trans-Golgi Network Vesicle Budding	4	33	0.849257	1.62226	0.231323	1	1	1	AP1S1; BLOC1S6; SNAP23; VAMP2;
Clathrin derived vesicle budding	4	33	0.849257	1.62226	0.231323	1	1	1	AP1S1; BLOC1S6; SNAP23; VAMP2;
TRIF mediated TLR3 signaling	6	56	1.27389	1.43295	0.239796	1	1	1	CHUK; IKBKE; TAB2; CDK1; FOS; ELK1;
Toll Like Receptor 3 (TLR3) Cascade	6	56	1.27389	1.43295	0.239796	1	1	1	CHUK; IKBKE; TAB2; CDK1; FOS; ELK1;
TCR signaling in na&#xef;ve CD8+ T cells	12	127	2.54777	1.26278	0.240951	1	1	1	CALM1; CD86; CHUK; FASLG; NRAS; RASGRP1; CD28; PRKCE; FOS; CD247; CD8A; ELK1;
Netrin-1 signaling	5	45	1.06157	1.48645	0.24498	1	1	1	ITGB3; UNC5A; WASL; ABLIM1; TLN1;
Processing of Capped Intronless Pre-mRNA	3	23	0.636943	1.74691	0.24541	1	1	1	CLP1; LSM11; ZNF473;
Inwardly rectifying K+ channels	3	23	0.636943	1.74691	0.24541	1	1	1	GNG5; KCNJ11; GABBR1;
Signaling by Robo receptor	3	23	0.636943	1.74691	0.24541	1	1	1	CLASP2; NCK2; ROBO3;
BMAL1:CLOCK/NPAS2 Activates Gene Expression	3	23	0.636943	1.74691	0.24541	1	1	1	CRY2; PPARGC1A; BHLHE40;
Post-Elongation Processing of Intronless pre-mRNA	3	23	0.636943	1.74691	0.24541	1	1	1	CLP1; LSM11; ZNF473;
EPO signaling pathway	4	34	0.849257	1.57456	0.247958	1	1	1	BCL2L1; IRS2; SH2B3; GAB1;
Interactions of Vpr with host cellular proteins	4	34	0.849257	1.57456	0.247958	1	1	1	HMGA1; SLC25A4; NUP153; NUP155;
NF-kB is activated and signals survival	2	13	0.424628	2.06319	0.253857	1	1	1	NGF; NGFR;
Platelet Adhesion to exposed collagen	2	13	0.424628	2.06319	0.253857	1	1	1	COL1A1; COL1A2;
SHC-mediated signalling	2	13	0.424628	2.06319	0.253857	1	1	1	NRAS; CDK1;
TRAF6 mediated NF-kB activation	2	13	0.424628	2.06319	0.253857	1	1	1	CHUK; MAP3K1;
p75NTR recruits signalling complexes	2	13	0.424628	2.06319	0.253857	1	1	1	NGF; NGFR;
Signaling by TGF beta	2	13	0.424628	2.06319	0.253857	1	1	1	TGFBR1; TGFB1;
Extrinsic Pathway for Apoptosis	2	13	0.424628	2.06319	0.253857	1	1	1	FAS; FASLG;
Death Receptor Signalling	2	13	0.424628	2.06319	0.253857	1	1	1	FAS; FASLG;
TCA cycle variation III (eukaryotic)	2	13	0.424628	2.06319	0.253857	1	1	1	DLST; ACO1;
colanic acid building blocks biosynthesis	2	13	0.424628	2.06319	0.253857	1	1	1	GALE; GPI;
D-myo-inositol (1,4,5)-trisphosphate degradation	2	13	0.424628	2.06319	0.253857	1	1	1	INPP5A; INPP5K;
CXCR4-mediated signaling events	17	190	3.60934	1.1955	0.255151	1	1	1	CALM1; CD86; CHUK; CRK; FASLG; MAP3K1; NRAS; RALB; RASGRP1; RICTOR; CD28; GNA13; PRKCE; FOS; GAB2; CD247; ELK1;
p63 transcription factor network	10	105	2.12314	1.27299	0.259627	1	1	1	AEN; CDKN1A; CEBPD; CHUK; FAS; PMAIP1; CSNK1D; PERP; BBC3; NRG1;
MyD88-independent cascade initiated on plasma membrane	6	58	1.27389	1.38354	0.265482	1	1	1	CHUK; IKBKE; TAB2; CDK1; FOS; ELK1;
Metabolism of nucleotides	6	58	1.27389	1.38354	0.265482	1	1	1	CTPS1; GLRX; NME4; RRM2; AK2; CAD;
triacylglycerol biosynthesis	3	24	0.636943	1.67415	0.266159	1	1	1	AGPAT6; AGPAT9; MBOAT2;
Androgen-mediated signaling	12	130	2.54777	1.23364	0.266276	1	1	1	APPBP2; CCND1; HIP1; KDM3A; PIAS4; TMPRSS2; VAV3; CEBPA; LATS2; FOS; SRF; HNRNPA1;
Cell Cycle, Mitotic	27	317	5.73248	1.13782	0.266757	1	1	1	AHCTF1; CCND1; CDC25A; CDCA8; CDKN1A; CEP135; CEP164; CNTRL; DYRK1A; E2F2; E2F5; KIF2A; RB1; RRM2; SMC1A; CDK1; PSMB11; PSMB2; YWHAE; CSNK1D; ITGB3BP; PSMB5; PSME1; TUBA1A; ACTR1A; DYNLL1; NSL1;
Proton/oligonucleotide cotransporters	1	4	0.212314	3.36355	0.267585	1	1	1	SLC15A4;
Localization of the PINCH-ILK-PARVIN complex to focal adhesions	1	4	0.212314	3.36355	0.267585	1	1	1	PARVA;
Reuptake of GABA	1	4	0.212314	3.36355	0.267585	1	1	1	SLC6A1;
LDL-mediated lipid transport	1	4	0.212314	3.36355	0.267585	1	1	1	LDLRAP1;
Phosphorylation of proteins involved in G1/S transition by active Cyclin E:Cdk2 complexes	1	4	0.212314	3.36355	0.267585	1	1	1	RB1;
Regulation of Commissural axon pathfinding by Slit and Robo	1	4	0.212314	3.36355	0.267585	1	1	1	ROBO3;
estrogen biosynthesis	1	4	0.212314	3.36355	0.267585	1	1	1	CYP19A1;
superpathway of serine and glycine biosynthesis I	1	4	0.212314	3.36355	0.267585	1	1	1	SHMT2;
arginine degradation I (arginase pathway)	1	4	0.212314	3.36355	0.267585	1	1	1	ARG2;
Vitamin B1 (thiamin) metabolism	1	4	0.212314	3.36355	0.267585	1	1	1	SLC19A2;
NOSTRIN mediated eNOS trafficking	1	4	0.212314	3.36355	0.267585	1	1	1	WASL;
galactose degradation I (Leloir pathway)	1	4	0.212314	3.36355	0.267585	1	1	1	GALE;
Histidine catabolism	1	4	0.212314	3.36355	0.267585	1	1	1	UROC1;
2-ketoglutarate dehydrogenase complex	1	4	0.212314	3.36355	0.267585	1	1	1	DLST;
ATP sensitive Potassium channels	1	4	0.212314	3.36355	0.267585	1	1	1	KCNJ11;
G2/M DNA replication checkpoint	1	4	0.212314	3.36355	0.267585	1	1	1	CDK1;
Notch-mediated HES/HEY network	9	94	1.91083	1.27989	0.269856	1	1	1	CCND1; CDKN1A; GHR; MIB1; MYCBP; RB1; YY1; CAMK2D; NUMB;
Notch signaling pathway	9	94	1.91083	1.27989	0.269856	1	1	1	CCND1; CDKN1A; GHR; MIB1; MYCBP; RB1; YY1; CAMK2D; NUMB;
Metabolism of water-soluble vitamins and cofactors	5	47	1.06157	1.42321	0.274096	1	1	1	SLC25A32; SLC5A6; GPHN; PANK1; SLC19A2;
Metabolism of vitamins and cofactors	5	47	1.06157	1.42321	0.274096	1	1	1	SLC25A32; SLC5A6; GPHN; PANK1; SLC19A2;
MyD88 cascade initiated on plasma membrane	6	59	1.27389	1.3601	0.27858	1	1	1	CHUK; MAP3K1; TAB2; CDK1; FOS; ELK1;
TRAF6 mediated induction of NFkB and MAP kinases upon TLR7/8 or 9 activation	6	59	1.27389	1.3601	0.27858	1	1	1	CHUK; MAP3K1; TAB2; CDK1; FOS; ELK1;
Glucose metabolism	4	36	0.849257	1.48711	0.281928	1	1	1	CALM1; GYG2; PC; GPI;
FGFR ligand binding and activation	2	14	0.424628	1.91593	0.282531	1	1	1	FGF7; FGFR1;
ID	2	14	0.424628	1.91593	0.282531	1	1	1	RB1; ELK1;
Glycogen breakdown (glycogenolysis)	2	14	0.424628	1.91593	0.282531	1	1	1	CALM1; GYG2;
Synthesis of very long-chain fatty acyl-CoAs	2	14	0.424628	1.91593	0.282531	1	1	1	ACSL6; ELOVL4;
SEMA3A-Plexin repulsion signaling by inhibiting Integrin adhesion	2	14	0.424628	1.91593	0.282531	1	1	1	SEMA3A; TLN1;
Cyclin A/B1 associated events during G2/M transition	2	14	0.424628	1.91593	0.282531	1	1	1	CDC25A; CDK1;
VEGFR3 signaling in lymphatic endothelium	3	25	0.636943	1.60722	0.287104	1	1	1	COL1A1; COL1A2; CRK;
ABC-family proteins mediated transport	3	25	0.636943	1.60722	0.287104	1	1	1	ABCC10; ABCC5; ABCC1;
Toll Like Receptor 10 (TLR10) Cascade	6	60	1.27389	1.33743	0.291824	1	1	1	CHUK; MAP3K1; TAB2; CDK1; FOS; ELK1;
MyD88 dependent cascade initiated on endosome	6	60	1.27389	1.33743	0.291824	1	1	1	CHUK; MAP3K1; TAB2; CDK1; FOS; ELK1;
Toll Like Receptor 5 (TLR5) Cascade	6	60	1.27389	1.33743	0.291824	1	1	1	CHUK; MAP3K1; TAB2; CDK1; FOS; ELK1;
Activated TLR4 signalling	7	72	1.4862	1.30001	0.292522	1	1	1	CHUK; IKBKE; MAP3K1; TAB2; CDK1; FOS; ELK1;
Integrin cell surface interactions	7	72	1.4862	1.30001	0.292522	1	1	1	COL1A1; COL1A2; CRK; ITGB3; ITGB8; THBS1; TLN1;
Glucocorticoid receptor signaling	8	85	1.69851	1.2583	0.303148	1	1	1	CDKN1A; GNAL; IL13; PBX1; TP53; FOS; HDAC2; IRF1;
Fc-epsilon receptor I signaling in mast cells	6	61	1.27389	1.31551	0.305193	1	1	1	CHUK; DUSP1; MAP3K1; RASA1; FOS; GAB2;
Post-translational modification: synthesis of GPI-anchored proteins	3	26	0.636943	1.54542	0.308169	1	1	1	PIGA; PIGU; SEMA6D;
S1P2 pathway	3	26	0.636943	1.54542	0.308169	1	1	1	GNA13; FOS; ELK1;
Neurotransmitter Release Cycle	3	26	0.636943	1.54542	0.308169	1	1	1	SLC6A1; SYT1; VAMP2;
DNA Replication	22	261	4.67091	1.12612	0.310639	1	1	1	AHCTF1; CDCA8; CDKN1A; CEP135; CEP164; CNTRL; E2F2; KIF2A; RB1; SMC1A; CDK1; PSMB11; PSMB2; YWHAE; CSNK1D; ITGB3BP; PSMB5; PSME1; TUBA1A; ACTR1A; DYNLL1; NSL1;
1D-myo-inositol hexakisphosphate biosynthesis II (mammalian)	2	15	0.424628	1.78828	0.311103	1	1	1	INPP5A; INPP5K;
Endogenous sterols	2	15	0.424628	1.78828	0.311103	1	1	1	CYP19A1; CYP46A1;
GRB2 events in EGFR signaling	2	15	0.424628	1.78828	0.311103	1	1	1	NRAS; CDK1;
G1/S-Specific Transcription	2	15	0.424628	1.78828	0.311103	1	1	1	RRM2; CDK1;
FRS2-mediated cascade	2	15	0.424628	1.78828	0.311103	1	1	1	NRAS; CDK1;
G protein gated Potassium channels	2	15	0.424628	1.78828	0.311103	1	1	1	GNG5; GABBR1;
Activation of G protein gated Potassium channels	2	15	0.424628	1.78828	0.311103	1	1	1	GNG5; GABBR1;
Inhibition of voltage gated Ca2+ channels via Gbeta/gamma subunits	2	15	0.424628	1.78828	0.311103	1	1	1	GNG5; GABBR1;
D-myo-inositol (1,3,4)-trisphosphate biosynthesis	2	15	0.424628	1.78828	0.311103	1	1	1	INPP5A; INPP5K;
Eicosanoid ligand-binding receptors	2	15	0.424628	1.78828	0.311103	1	1	1	CYSLTR2; TBXA2R;
CREB phosphorylation through the activation of CaMKII	2	15	0.424628	1.78828	0.311103	1	1	1	CALM1; CAMK2D;
salvage pathways of pyrimidine ribonucleotides	2	15	0.424628	1.78828	0.311103	1	1	1	NME4; NME6;
ErbB2/ErbB3 signaling events	4	38	0.849257	1.40886	0.316545	1	1	1	NRAS; FOS; NRG1; PPP3CB;
Toll Like Receptor 7/8 (TLR7/8) Cascade	6	62	1.27389	1.2943	0.318669	1	1	1	CHUK; MAP3K1; TAB2; CDK1; FOS; ELK1;
MyD88:Mal cascade initiated on plasma membrane	6	62	1.27389	1.2943	0.318669	1	1	1	CHUK; MAP3K1; TAB2; CDK1; FOS; ELK1;
TRAF6 Mediated Induction of proinflammatory cytokines	5	50	1.06157	1.33783	0.318958	1	1	1	CHUK; TAB2; CDK1; FOS; ELK1;
SMAC-mediated apoptotic response	1	5	0.212314	2.69218	0.322464	1	1	1	CASP3;
SMAC binds to IAPs	1	5	0.212314	2.69218	0.322464	1	1	1	CASP3;
Glucocorticoid biosynthesis	1	5	0.212314	2.69218	0.322464	1	1	1	HSD11B1;
SMAC-mediated dissociation of IAP:caspase complexes	1	5	0.212314	2.69218	0.322464	1	1	1	CASP3;
Cleavage of the damaged pyrimidine	1	5	0.212314	2.69218	0.322464	1	1	1	SMUG1;
RAF activation	1	5	0.212314	2.69218	0.322464	1	1	1	NRAS;
Cytochrome c-mediated apoptotic response	1	5	0.212314	2.69218	0.322464	1	1	1	CASP3;
APOBEC3G mediated resistance to HIV-1 infection	1	5	0.212314	2.69218	0.322464	1	1	1	HMGA1;
Activation of CaMK IV	1	5	0.212314	2.69218	0.322464	1	1	1	CALM1;
Dopamine receptors	1	5	0.212314	2.69218	0.322464	1	1	1	DRD2;
CaMK IV-mediated phosphorylation of CREB	1	5	0.212314	2.69218	0.322464	1	1	1	CALM1;
Recognition and association of DNA glycosylase with site containing an affected pyrimidine	1	5	0.212314	2.69218	0.322464	1	1	1	SMUG1;
Leukotriene receptors	1	5	0.212314	2.69218	0.322464	1	1	1	CYSLTR2;
Depyrimidination	1	5	0.212314	2.69218	0.322464	1	1	1	SMUG1;
Activation of caspases through apoptosome-mediated cleavage	1	5	0.212314	2.69218	0.322464	1	1	1	CASP3;
pyruvate fermentation to lactate	1	5	0.212314	2.69218	0.322464	1	1	1	LDHA;
folate polyglutamylation	1	5	0.212314	2.69218	0.322464	1	1	1	SHMT2;
PLK3 signaling events	1	5	0.212314	2.69218	0.322464	1	1	1	TP53;
Chk1/Chk2(Cds1) mediated inactivation of Cyclin B:Cdk1 complex	1	5	0.212314	2.69218	0.322464	1	1	1	CDK1;
Sodium-coupled phosphate cotransporters	1	5	0.212314	2.69218	0.322464	1	1	1	SLC20A1;
tetrapyrrole biosynthesis II	1	5	0.212314	2.69218	0.322464	1	1	1	ALAD;
N-glycan trimming and elongation in the cis-Golgi	1	5	0.212314	2.69218	0.322464	1	1	1	MGAT1;
Glycolysis	1	5	0.212314	2.69218	0.322464	1	1	1	GPI;
glycine cleavage complex	1	5	0.212314	2.69218	0.322464	1	1	1	AMT;
Transferrin endocytosis and recycling	3	27	0.636943	1.48821	0.329285	1	1	1	STEAP3; TFRC; ATP6V1G2;
EGFR downregulation	3	27	0.636943	1.48821	0.329285	1	1	1	ARHGEF7; AP2B1; EPN1;
Phospholipase C-mediated cascade	3	27	0.636943	1.48821	0.329285	1	1	1	CALM1; PRKAR2A; PRKCE;
DAG and IP3 signaling	3	27	0.636943	1.48821	0.329285	1	1	1	CALM1; PRKAR2A; PRKCE;
LPA receptor mediated events	9	100	1.91083	1.2031	0.332862	1	1	1	CASP3; CHUK; CRK; GNAL; HBEGF; GNA13; PRKCE; FOS; GAB1;
Signaling events mediated by HDAC Class III	4	39	0.849257	1.37274	0.333993	1	1	1	CDKN1A; MEF2D; PPARGC1A; TP53;
p75 NTR receptor-mediated signalling	4	39	0.849257	1.37274	0.333993	1	1	1	NGF; YWHAE; ITGB3BP; NGFR;
Voltage gated Potassium channels	4	39	0.849257	1.37274	0.333993	1	1	1	KCNA6; KCNC1; KCNC2; KCNQ4;
Developmental Biology	35	432	7.431	1.08223	0.334796	1	1	1	ACVR1C; CACNA1I; CACNB4; CEBPD; CLASP2; DPYSL3; ITGB3; MED6; MED8; NGF; NRAS; ONECUT3; PLXNC1; PLXND1; PPARGC1A; UNC5A; WASL; ABLIM1; AGRN; AP2B1; CCNC; CDK1; CEBPA; NCK2; NUMB; SEMA6D; SLC2A4; CDK19; ROBO3; SEMA3A; LEP; TGFB1; NCAN; TLN1; FGFR1;
Platelet activation, signaling and aggregation	12	138	2.54777	1.16213	0.337564	1	1	1	CALM1; CALU; CRK; DAGLA; HABP4; ITGB3; VAV3; AP2B1; GNA13; PRKCE; TBXA2R; TLN1;
Signaling events mediated by HDAC Class I	10	113	2.12314	1.18287	0.338446	1	1	1	CDKN1A; MEF2D; MXD1; PPARGC1A; TP53; YY1; NUP153; YWHAE; HDAC2; SRF;
Signal amplification	2	16	0.424628	1.67659	0.339428	1	1	1	GNA13; TBXA2R;
SHC1 events in EGFR signaling	2	16	0.424628	1.67659	0.339428	1	1	1	NRAS; CDK1;
LPA4-mediated signaling events	2	16	0.424628	1.67659	0.339428	1	1	1	GNAL; PRKCE;
heparan sulfate biosynthesis (late stages)	2	16	0.424628	1.67659	0.339428	1	1	1	HS2ST1; NDST2;
p75NTR signals via NF-kB	2	16	0.424628	1.67659	0.339428	1	1	1	NGF; NGFR;
CRMPs in Sema3A signaling	2	16	0.424628	1.67659	0.339428	1	1	1	DPYSL3; SEMA3A;
Potassium Channels	7	76	1.4862	1.2316	0.341762	1	1	1	GNG5; KCNA6; KCNC1; KCNC2; KCNJ11; KCNQ4; GABBR1;
Toll Like Receptor 4 (TLR4) Cascade	7	76	1.4862	1.2316	0.341762	1	1	1	CHUK; IKBKE; MAP3K1; TAB2; CDK1; FOS; ELK1;
Aurora A signaling	6	64	1.27389	1.25386	0.345865	1	1	1	ARHGEF7; CHUK; CPEB1; TP53; RASA1; TACC1;
Semaphorin interactions	6	64	1.27389	1.25386	0.345865	1	1	1	DPYSL3; PLXNC1; PLXND1; SEMA6D; SEMA3A; TLN1;
Toll Like Receptor TLR6:TLR2 Cascade	6	64	1.27389	1.25386	0.345865	1	1	1	CHUK; MAP3K1; TAB2; CDK1; FOS; ELK1;
Toll Like Receptor TLR1:TLR2 Cascade	6	64	1.27389	1.25386	0.345865	1	1	1	CHUK; MAP3K1; TAB2; CDK1; FOS; ELK1;
Costimulation by the CD28 family	5	52	1.06157	1.28639	0.349348	1	1	1	CD86; ICOS; RICTOR; CD28; CD247;
Signaling events mediated by PTP1B	5	52	1.06157	1.28639	0.349348	1	1	1	CRK; INSR; ITGB3; PDGFB; LEP;
Activation of GABAB receptors	3	28	0.636943	1.43507	0.350386	1	1	1	GNAL; GNG5; GABBR1;
Triglyceride Biosynthesis	3	28	0.636943	1.43507	0.350386	1	1	1	ACSL6; AGPAT6; ELOVL4;
Interleukin-2 signaling	3	28	0.636943	1.43507	0.350386	1	1	1	NRAS; CDK1; GAB2;
GABA B receptor activation	3	28	0.636943	1.43507	0.350386	1	1	1	GNAL; GNG5; GABBR1;
Insulin receptor recycling	3	28	0.636943	1.43507	0.350386	1	1	1	INSR; IRS2; ATP6V1G2;
HIV Infection	17	203	3.60934	1.11894	0.350685	1	1	1	AP1S1; HMGA1; POLR2D; SLC25A4; AP2B1; CCNT1; CD28; NUP153; PSMB11; PSMB2; SUPT16H; NUP155; CCNT2; KPNB1; PSMB5; PSME1; CD247;
Platelet homeostasis	4	40	0.849257	1.33843	0.351484	1	1	1	ATP2A2; ATP2B4; P2RX1; SLC8A2;
Mitotic M-M/G1 phases	20	242	4.24628	1.10417	0.354947	1	1	1	AHCTF1; CDCA8; CEP135; CEP164; CNTRL; E2F2; KIF2A; SMC1A; CDK1; PSMB11; PSMB2; YWHAE; CSNK1D; ITGB3BP; PSMB5; PSME1; TUBA1A; ACTR1A; DYNLL1; NSL1;
Mitotic G1-G1/S phases	12	140	2.54777	1.14553	0.356004	1	1	1	CCND1; CDC25A; CDKN1A; DYRK1A; E2F2; E2F5; RB1; RRM2; CDK1; PSMB2; PSMB5; PSME1;
Toll Like Receptor 2 (TLR2) Cascade	6	65	1.27389	1.23457	0.359548	1	1	1	CHUK; MAP3K1; TAB2; CDK1; FOS; ELK1;
Toll Receptor Cascades	8	90	1.69851	1.1884	0.360513	1	1	1	CHUK; EEA1; IKBKE; MAP3K1; TAB2; CDK1; FOS; ELK1;
p73 transcription factor network	7	78	1.4862	1.20002	0.366786	1	1	1	AEN; CDKN1A; FAS; RB1; CDK1; TUBA1A; BBC3;
Cyclin E associated events during G1/S transition	7	78	1.4862	1.20002	0.366786	1	1	1	CDC25A; CDKN1A; RB1; CDK1; PSMB2; PSMB5; PSME1;
CD28 dependent PI3K/Akt signaling	2	17	0.424628	1.57802	0.367383	1	1	1	RICTOR; CD28;
Ras activation uopn Ca2+ infux through NMDA receptor	2	17	0.424628	1.57802	0.367383	1	1	1	CALM1; CAMK2D;
Branched-chain amino acid catabolism	2	17	0.424628	1.57802	0.367383	1	1	1	BCAT1; HIBCH;
Beta5 beta6 beta7 and beta8 integrin cell surface interactions	2	17	0.424628	1.57802	0.367383	1	1	1	ITGB8; TGFBR1;
Synthesis of glycosylphosphatidylinositol (GPI)	2	17	0.424628	1.57802	0.367383	1	1	1	PIGA; SEMA6D;
Aurora B signaling	4	41	0.849257	1.3058	0.36898	1	1	1	CDCA8; KLHL13; RASA1; TACC1;
Platelet Aggregation (Plug Formation)	3	29	0.636943	1.38561	0.371412	1	1	1	CRK; ITGB3; TLN1;
