# Supplementary material for: Tumor-Derived circRNAs as Circulating Biomarkers for Breast Cancer
Source: Front Pharmacol. 2022 Feb 15;13:811856. doi: 10.3389/fphar.2022.811856 (PMC8886293; doi:10.3389/fphar.2022.811856)
Supplement: Supplementary file 3 [file Table1.XLSX]

## Sheet: Sheet1
Table S1 Comparison between training set and test set
Features	Total	Training set	Test set	P
	(n=202)	(n=102)	(n=100)
Age
<50	44	20	24	0.45
≥50	158	82	76
Grades
I	24	12	12	0.829
II	95	46	49
III	83	44	39
T stage
Tis	21	10	11	0.901
T1	86	42	44
T2	92	48	44
T3	3	2	1
ALN status
ALN-	151	73	78	0.293
ALN+	51	29	22
Stage
I-II	165	82	83	0.632
III	37	20	17
Molecular subtype
Luminal A	46	25	21	0.521
Luminal B	105	48	57
HER2 overexpression	26	14	12
TNBC	25	15	10
The TNM staging system is based on the tumor size (T), extent of spread to the lymph nodes (N), and the presence of metastasis (M)
